# Supplementary material for: The S100 family is a prognostic biomarker and correlated with immune cell infiltration in pan-cancer
Source: Discov Oncol. 2024 Apr 29;15:137. doi: 10.1007/s12672-024-00945-x (PMC11058162; doi:10.1007/s12672-024-00945-x)
Supplement: Supplementary file 1 — Additional file1 (ZIP 1700 KB) [file 12672_2024_945_MOESM1_ESM.zip]

Archive with 5 entries (5 files):
- Figure S1.pdf
- Figure S2.pdf
- Figure S3.pdf
- Supplementary Table 1.xlsx
- Supplementary Table 2.xlsx
