# Supplementary material for: The S100 family is a prognostic biomarker and correlated with immune cell infiltration in pan-cancer
Source: Discov Oncol. 2024 Apr 29;15:137. doi: 10.1007/s12672-024-00945-x (PMC11058162; doi:10.1007/s12672-024-00945-x)
Supplement: Supplementary file 1 — Additional file1 (ZIP 1700 KB) [file 12672_2024_945_MOESM1_ESM.zip › Supplementary Table 1.xlsx]

## Sheet: Table S1
Table S1. Clinical information of Pan-cancer samples.
Sample	Type	OS	OS.time	Cluster	Immune_type	Treatment_outcome	Tumor_type	Stage
TCGA-02-0047	GBM	1	448	cluster A	Lymphocyte Depleted (Immune C4)	Unknown	Primary Tumor	Unknown
TCGA-02-0055	GBM	1	76	cluster A	Lymphocyte Depleted (Immune C4)	Unknown	Primary Tumor	Unknown
TCGA-02-2483	GBM	0	466	cluster A	Lymphocyte Depleted (Immune C4)	Unknown	Primary Tumor	Unknown
TCGA-02-2485	GBM	0	470	cluster A	Lymphocyte Depleted (Immune C4)	Unknown	Primary Tumor	Unknown
TCGA-04-1331	OV	1	1336	cluster A	Unknown	Complete Remission/Response	Primary Tumor	Unknown
TCGA-04-1332	OV	1	1247	cluster A	Unknown	Unknown	Primary Tumor	Unknown
TCGA-04-1337	OV	1	61	cluster A	Unknown	Unknown	Primary Tumor	Unknown
TCGA-04-1338	OV	0	1418	cluster A	Unknown	Unknown	Primary Tumor	Unknown
TCGA-04-1341	OV	0	33	cluster A	Unknown	Complete Remission/Response	Primary Tumor	Unknown
TCGA-04-1343	OV	1	361	cluster A	Unknown	Progressive Disease	Primary Tumor	Unknown
TCGA-04-1347	OV	0	1919	cluster A	Unknown	Complete Remission/Response	Primary Tumor	Unknown
TCGA-04-1348	OV	1	1483	cluster A	IFN-gamma Dominant (Immune C2)	Complete Remission/Response	Primary Tumor	Unknown
TCGA-04-1350	OV	1	1946	cluster A	Unknown	Stable Disease	Primary Tumor	Unknown
TCGA-04-1356	OV	1	1499	cluster B	Unknown	Progressive Disease	Primary Tumor	Unknown
TCGA-04-1357	OV	0	NA	cluster A	IFN-gamma Dominant (Immune C2)	Unknown	Primary Tumor	Unknown
TCGA-04-1361	OV	0	989	cluster A	Unknown	Stable Disease	Primary Tumor	Unknown
TCGA-04-1362	OV	1	1348	cluster A	Lymphocyte Depleted (Immune C4)	Unknown	Primary Tumor	Unknown
TCGA-04-1364	OV	1	1024	cluster A	Wound Healing (Immune C1)	Progressive Disease	Primary Tumor	Unknown
TCGA-04-1365	OV	0	2329	cluster A	IFN-gamma Dominant (Immune C2)	Complete Remission/Response	Primary Tumor	Unknown
TCGA-04-1514	OV	1	1720	cluster A	IFN-gamma Dominant (Immune C2)	Complete Remission/Response	Primary Tumor	Unknown
TCGA-04-1517	OV	1	608	cluster A	Unknown	Complete Remission/Response	Primary Tumor	Unknown
TCGA-04-1519	OV	0	24	cluster A	Lymphocyte Depleted (Immune C4)	Unknown	Primary Tumor	Unknown
TCGA-04-1530	OV	1	3622	cluster A	Unknown	Complete Remission/Response	Primary Tumor	Unknown
TCGA-04-1536	OV	1	885	cluster B	Unknown	Unknown	Primary Tumor	Unknown
TCGA-04-1542	OV	1	2561	cluster A	Unknown	Complete Remission/Response	Primary Tumor	Unknown
TCGA-04-1648	OV	1	871	cluster A	Unknown	Unknown	Primary Tumor	Unknown
TCGA-04-1651	OV	1	1102	cluster B	Unknown	Unknown	Primary Tumor	Unknown
TCGA-04-1655	OV	1	1380	cluster A	Unknown	Unknown	Primary Tumor	Unknown
TCGA-05-4244	LUAD	0	0	cluster A	Lymphocyte Depleted (Immune C4)	Unknown	Primary Tumor	Stage IV
TCGA-05-4250	LUAD	1	121	cluster A	Unknown	Unknown	Primary Tumor	Stage III
TCGA-05-4382	LUAD	0	607	cluster A	TGF-beta Dominant (Immune C6)	Complete Remission/Response	Primary Tumor	Stage I
TCGA-05-4384	LUAD	0	426	cluster A	Inflammatory (Immune C3)	Progressive Disease	Primary Tumor	Stage III
TCGA-05-4389	LUAD	0	1369	cluster A	IFN-gamma Dominant (Immune C2)	Unknown	Primary Tumor	Stage I
TCGA-05-4390	LUAD	0	1126	cluster A	Wound Healing (Immune C1)	Progressive Disease	Primary Tumor	Stage I
TCGA-05-4395	LUAD	1	0	cluster B	IFN-gamma Dominant (Immune C2)	Unknown	Primary Tumor	Stage III
TCGA-05-4396	LUAD	1	303	cluster A	Inflammatory (Immune C3)	Unknown	Primary Tumor	Stage III
TCGA-05-4397	LUAD	1	731	cluster B	Unknown	Unknown	Primary Tumor	Stage II
TCGA-05-4398	LUAD	0	1431	cluster B	IFN-gamma Dominant (Immune C2)	Complete Remission/Response	Primary Tumor	Stage III
TCGA-05-4402	LUAD	1	244	cluster B	IFN-gamma Dominant (Immune C2)	Complete Remission/Response	Primary Tumor	Stage IV
TCGA-05-4403	LUAD	0	578	cluster B	TGF-beta Dominant (Immune C6)	Unknown	Primary Tumor	Stage I
TCGA-05-4405	LUAD	0	610	cluster A	Inflammatory (Immune C3)	Unknown	Primary Tumor	Stage I
TCGA-05-4410	LUAD	0	0	cluster A	Inflammatory (Immune C3)	Unknown	Primary Tumor	Stage I
TCGA-05-4415	LUAD	1	91	cluster A	IFN-gamma Dominant (Immune C2)	Progressive Disease	Primary Tumor	Stage III
TCGA-05-4417	LUAD	0	455	cluster A	Inflammatory (Immune C3)	Partial Remission/Response	Primary Tumor	Stage I
TCGA-05-4418	LUAD	1	274	cluster B	IFN-gamma Dominant (Immune C2)	Unknown	Primary Tumor	Stage III
TCGA-05-4420	LUAD	0	912	cluster A	Wound Healing (Immune C1)	Complete Remission/Response	Primary Tumor	Stage I
TCGA-05-4422	LUAD	0	365	cluster A	IFN-gamma Dominant (Immune C2)	Unknown	Primary Tumor	Stage I
TCGA-05-4424	LUAD	0	913	cluster B	IFN-gamma Dominant (Immune C2)	Progressive Disease	Primary Tumor	Stage II
TCGA-05-4425	LUAD	0	669	cluster A	TGF-beta Dominant (Immune C6)	Unknown	Primary Tumor	Stage IV
TCGA-05-4426	LUAD	0	791	cluster A	TGF-beta Dominant (Immune C6)	Complete Remission/Response	Primary Tumor	Stage I
TCGA-05-4427	LUAD	0	791	cluster A	Unknown	Complete Remission/Response	Primary Tumor	Stage II
TCGA-05-4430	LUAD	0	761	cluster B	IFN-gamma Dominant (Immune C2)	Unknown	Primary Tumor	Stage I
TCGA-05-4432	LUAD	0	761	cluster A	IFN-gamma Dominant (Immune C2)	Complete Remission/Response	Primary Tumor	Stage II
TCGA-05-4433	LUAD	0	730	cluster A	Inflammatory (Immune C3)	Unknown	Primary Tumor	Stage I
TCGA-05-4434	LUAD	1	457	cluster B	Unknown	Unknown	Primary Tumor	Stage IV
TCGA-05-5420	LUAD	0	457	cluster A	Unknown	Progressive Disease	Primary Tumor	Stage III
TCGA-05-5423	LUAD	0	151	cluster A	IFN-gamma Dominant (Immune C2)	Unknown	Primary Tumor	Stage II
TCGA-05-5425	LUAD	0	882	cluster A	IFN-gamma Dominant (Immune C2)	Unknown	Primary Tumor	Stage II
TCGA-05-5428	LUAD	0	670	cluster B	IFN-gamma Dominant (Immune C2)	Complete Remission/Response	Primary Tumor	Stage II
TCGA-05-5429	LUAD	1	275	cluster B	Wound Healing (Immune C1)	Unknown	Primary Tumor	Stage III
TCGA-05-5715	LUAD	0	62	cluster B	TGF-beta Dominant (Immune C6)	Unknown	Primary Tumor	Stage I
TCGA-06-0125	GBM	1	1448	cluster A	Unknown	Unknown	Recurrent Tumor	Unknown
TCGA-06-0125	GBM	1	1448	cluster A	Lymphocyte Depleted (Immune C4)	Unknown	Primary Tumor	Unknown
TCGA-06-0129	GBM	1	1024	cluster A	Lymphocyte Depleted (Immune C4)	Unknown	Primary Tumor	Unknown
TCGA-06-0130	GBM	1	394	cluster A	Lymphocyte Depleted (Immune C4)	Unknown	Primary Tumor	Unknown
TCGA-06-0132	GBM	1	771	cluster A	Lymphocyte Depleted (Immune C4)	Unknown	Primary Tumor	Unknown
TCGA-06-0138	GBM	1	737	cluster A	Lymphocyte Depleted (Immune C4)	Unknown	Primary Tumor	Unknown
TCGA-06-0139	GBM	1	362	cluster A	Unknown	Unknown	Primary Tumor	Unknown
TCGA-06-0141	GBM	1	313	cluster A	Lymphocyte Depleted (Immune C4)	Unknown	Primary Tumor	Unknown
TCGA-06-0152	GBM	1	375	cluster A	Unknown	Unknown	Recurrent Tumor	Unknown
TCGA-06-0156	GBM	1	178	cluster A	Lymphocyte Depleted (Immune C4)	Unknown	Primary Tumor	Unknown
TCGA-06-0157	GBM	1	97	cluster A	Lymphocyte Depleted (Immune C4)	Unknown	Primary Tumor	Unknown
TCGA-06-0158	GBM	1	329	cluster A	Lymphocyte Depleted (Immune C4)	Unknown	Primary Tumor	Unknown
TCGA-06-0168	GBM	1	598	cluster A	Lymphocyte Depleted (Immune C4)	Unknown	Primary Tumor	Unknown
TCGA-06-0171	GBM	1	399	cluster A	Unknown	Unknown	Recurrent Tumor	Unknown
TCGA-06-0174	GBM	1	98	cluster A	Lymphocyte Depleted (Immune C4)	Unknown	Primary Tumor	Unknown
TCGA-06-0178	GBM	1	2681	cluster A	Lymphocyte Depleted (Immune C4)	Unknown	Primary Tumor	Unknown
TCGA-06-0184	GBM	1	2126	cluster A	Lymphocyte Depleted (Immune C4)	Unknown	Primary Tumor	Unknown
TCGA-06-0187	GBM	1	828	cluster A	Lymphocyte Depleted (Immune C4)	Unknown	Primary Tumor	Unknown
TCGA-06-0190	GBM	1	317	cluster A	Unknown	Unknown	Recurrent Tumor	Unknown
TCGA-06-0190	GBM	1	317	cluster A	Lymphocyte Depleted (Immune C4)	Unknown	Primary Tumor	Unknown
TCGA-06-0210	GBM	1	225	cluster A	Unknown	Unknown	Recurrent Tumor	Unknown
TCGA-06-0210	GBM	1	225	cluster A	Lymphocyte Depleted (Immune C4)	Unknown	Primary Tumor	Unknown
TCGA-06-0211	GBM	1	360	cluster A	Unknown	Unknown	Recurrent Tumor	Unknown
TCGA-06-0211	GBM	1	360	cluster A	Lymphocyte Depleted (Immune C4)	Unknown	Primary Tumor	Unknown
TCGA-06-0219	GBM	1	22	cluster A	Lymphocyte Depleted (Immune C4)	Unknown	Primary Tumor	Unknown
TCGA-06-0221	GBM	1	603	cluster A	Unknown	Unknown	Recurrent Tumor	Unknown
TCGA-06-0238	GBM	1	405	cluster A	Lymphocyte Depleted (Immune C4)	Unknown	Primary Tumor	Unknown
TCGA-06-0644	GBM	1	384	cluster A	Lymphocyte Depleted (Immune C4)	Unknown	Primary Tumor	Unknown
TCGA-06-0645	GBM	1	175	cluster A	Lymphocyte Depleted (Immune C4)	Unknown	Primary Tumor	Unknown
TCGA-06-0646	GBM	1	175	cluster A	Lymphocyte Depleted (Immune C4)	Unknown	Primary Tumor	Unknown
TCGA-06-0649	GBM	1	64	cluster A	Lymphocyte Depleted (Immune C4)	Unknown	Primary Tumor	Unknown
TCGA-06-0686	GBM	1	432	cluster A	Lymphocyte Depleted (Immune C4)	Unknown	Primary Tumor	Unknown
TCGA-06-0743	GBM	1	803	cluster A	Lymphocyte Depleted (Immune C4)	Unknown	Primary Tumor	Unknown
TCGA-06-0744	GBM	1	1426	cluster A	Lymphocyte Depleted (Immune C4)	Unknown	Primary Tumor	Unknown
TCGA-06-0745	GBM	1	239	cluster A	Lymphocyte Depleted (Immune C4)	Unknown	Primary Tumor	Unknown
TCGA-06-0747	GBM	1	82	cluster A	Lymphocyte Depleted (Immune C4)	Unknown	Primary Tumor	Unknown
TCGA-06-0749	GBM	1	82	cluster A	Lymphocyte Depleted (Immune C4)	Unknown	Primary Tumor	Unknown
TCGA-06-0750	GBM	1	28	cluster A	Lymphocyte Depleted (Immune C4)	Unknown	Primary Tumor	Unknown
TCGA-06-0878	GBM	0	218	cluster A	Lymphocyte Depleted (Immune C4)	Unknown	Primary Tumor	Unknown
TCGA-06-0882	GBM	1	632	cluster A	Lymphocyte Depleted (Immune C4)	Unknown	Primary Tumor	Unknown
TCGA-06-1804	GBM	1	414	cluster A	Lymphocyte Depleted (Immune C4)	Unknown	Primary Tumor	Unknown
TCGA-06-2557	GBM	1	33	cluster A	Lymphocyte Depleted (Immune C4)	Unknown	Primary Tumor	Unknown
TCGA-06-2558	GBM	1	380	cluster A	Lymphocyte Depleted (Immune C4)	Unknown	Primary Tumor	Unknown
TCGA-06-2559	GBM	1	150	cluster A	Lymphocyte Depleted (Immune C4)	Unknown	Primary Tumor	Unknown
TCGA-06-2561	GBM	1	537	cluster A	Lymphocyte Depleted (Immune C4)	Unknown	Primary Tumor	Unknown
TCGA-06-2562	GBM	1	382	cluster A	Lymphocyte Depleted (Immune C4)	Unknown	Primary Tumor	Unknown
TCGA-06-2563	GBM	0	932	cluster A	Lymphocyte Depleted (Immune C4)	Unknown	Primary Tumor	Unknown
TCGA-06-2564	GBM	0	181	cluster A	Lymphocyte Depleted (Immune C4)	Unknown	Primary Tumor	Unknown
TCGA-06-2565	GBM	1	506	cluster A	Lymphocyte Depleted (Immune C4)	Unknown	Primary Tumor	Unknown
TCGA-06-2567	GBM	1	133	cluster A	Lymphocyte Depleted (Immune C4)	Unknown	Primary Tumor	Unknown
TCGA-06-2569	GBM	0	13	cluster A	Wound Healing (Immune C1)	Unknown	Primary Tumor	Unknown
TCGA-06-2570	GBM	0	958	cluster A	Lymphocyte Depleted (Immune C4)	Unknown	Primary Tumor	Unknown
TCGA-06-5408	GBM	1	357	cluster A	Lymphocyte Depleted (Immune C4)	Unknown	Primary Tumor	Unknown
TCGA-06-5410	GBM	1	108	cluster A	Lymphocyte Depleted (Immune C4)	Unknown	Primary Tumor	Unknown
TCGA-06-5411	GBM	1	254	cluster A	Lymphocyte Depleted (Immune C4)	Unknown	Primary Tumor	Unknown
TCGA-06-5412	GBM	1	138	cluster A	Lymphocyte Depleted (Immune C4)	Unknown	Primary Tumor	Unknown
TCGA-06-5413	GBM	0	268	cluster A	Lymphocyte Depleted (Immune C4)	Unknown	Primary Tumor	Unknown
TCGA-06-5414	GBM	0	273	cluster A	Lymphocyte Depleted (Immune C4)	Unknown	Primary Tumor	Unknown
TCGA-06-5415	GBM	0	260	cluster A	Lymphocyte Depleted (Immune C4)	Unknown	Primary Tumor	Unknown
TCGA-06-5416	GBM	0	204	cluster A	Lymphocyte Depleted (Immune C4)	Unknown	Primary Tumor	Unknown
TCGA-06-5417	GBM	0	155	cluster A	Lymphocyte Depleted (Immune C4)	Unknown	Primary Tumor	Unknown
TCGA-06-5418	GBM	1	83	cluster A	Lymphocyte Depleted (Immune C4)	Unknown	Primary Tumor	Unknown
TCGA-06-5856	GBM	1	114	cluster A	Lymphocyte Depleted (Immune C4)	Unknown	Primary Tumor	Unknown
TCGA-06-5858	GBM	0	187	cluster A	Lymphocyte Depleted (Immune C4)	Unknown	Primary Tumor	Unknown
TCGA-06-5859	GBM	0	139	cluster A	Lymphocyte Depleted (Immune C4)	Unknown	Primary Tumor	Unknown
TCGA-08-0386	GBM	1	548	cluster A	Lymphocyte Depleted (Immune C4)	Unknown	Primary Tumor	Unknown
TCGA-09-0364	OV	1	887	cluster A	Wound Healing (Immune C1)	Complete Remission/Response	Primary Tumor	Unknown
TCGA-09-0366	OV	1	1757	cluster A	Lymphocyte Depleted (Immune C4)	Stable Disease	Primary Tumor	Unknown
TCGA-09-0367	OV	1	547	cluster B	Lymphocyte Depleted (Immune C4)	Progressive Disease	Primary Tumor	Unknown
TCGA-09-0369	OV	1	1082	cluster A	Wound Healing (Immune C1)	Complete Remission/Response	Primary Tumor	Unknown
TCGA-09-1659	OV	1	304	cluster A	IFN-gamma Dominant (Immune C2)	Stable Disease	Primary Tumor	Unknown
TCGA-09-1661	OV	1	1169	cluster A	Unknown	Stable Disease	Primary Tumor	Unknown
TCGA-09-1662	OV	1	2717	cluster A	Lymphocyte Depleted (Immune C4)	Complete Remission/Response	Primary Tumor	Unknown
TCGA-09-1665	OV	1	1266	cluster A	Unknown	Complete Remission/Response	Primary Tumor	Unknown
TCGA-09-1666	OV	0	1752	cluster A	IFN-gamma Dominant (Immune C2)	Complete Remission/Response	Primary Tumor	Unknown
TCGA-09-1667	OV	0	1882	cluster A	IFN-gamma Dominant (Immune C2)	Complete Remission/Response	Primary Tumor	Unknown
TCGA-09-1668	OV	0	1684	cluster A	IFN-gamma Dominant (Immune C2)	Complete Remission/Response	Primary Tumor	Unknown
TCGA-09-1669	OV	0	928	cluster A	IFN-gamma Dominant (Immune C2)	Complete Remission/Response	Primary Tumor	Unknown
TCGA-09-1670	OV	0	547	cluster A	Lymphocyte Depleted (Immune C4)	Complete Remission/Response	Primary Tumor	Unknown
TCGA-09-1673	OV	0	92	cluster A	Lymphocyte Depleted (Immune C4)	Unknown	Primary Tumor	Unknown
TCGA-09-1674	OV	0	260	cluster A	Wound Healing (Immune C1)	Complete Remission/Response	Primary Tumor	Unknown
TCGA-09-2044	OV	0	186	cluster A	IFN-gamma Dominant (Immune C2)	Complete Remission/Response	Primary Tumor	Unknown
TCGA-09-2045	OV	1	1069	cluster A	Lymphocyte Depleted (Immune C4)	Stable Disease	Primary Tumor	Unknown
TCGA-09-2048	OV	1	138	cluster A	Wound Healing (Immune C1)	Stable Disease	Primary Tumor	Unknown
TCGA-09-2051	OV	0	1919	cluster A	IFN-gamma Dominant (Immune C2)	Complete Remission/Response	Primary Tumor	Unknown
TCGA-09-2053	OV	0	1209	cluster A	Unknown	Complete Remission/Response	Primary Tumor	Unknown
TCGA-09-2054	OV	1	637	cluster A	Wound Healing (Immune C1)	Progressive Disease	Primary Tumor	Unknown
TCGA-09-2056	OV	0	379	cluster A	Unknown	Complete Remission/Response	Primary Tumor	Unknown
TCGA-10-0926	OV	1	788	cluster A	Unknown	Complete Remission/Response	Primary Tumor	Unknown
TCGA-10-0927	OV	1	2490	cluster A	Unknown	Complete Remission/Response	Primary Tumor	Unknown
TCGA-10-0928	OV	1	563	cluster A	Lymphocyte Depleted (Immune C4)	Unknown	Primary Tumor	Unknown
TCGA-10-0931	OV	1	1000	cluster A	Unknown	Complete Remission/Response	Primary Tumor	Unknown
TCGA-10-0933	OV	1	446	cluster A	Unknown	Complete Remission/Response	Primary Tumor	Unknown
TCGA-10-0934	OV	1	204	cluster A	Unknown	Progressive Disease	Primary Tumor	Unknown
TCGA-10-0936	OV	1	1123	cluster A	IFN-gamma Dominant (Immune C2)	Partial Remission/Response	Primary Tumor	Unknown
TCGA-10-0937	OV	1	608	cluster A	Unknown	Complete Remission/Response	Primary Tumor	Unknown
TCGA-10-0938	OV	1	636	cluster A	Unknown	Progressive Disease	Primary Tumor	Unknown
TCGA-12-0616	GBM	1	448	cluster A	Lymphocyte Depleted (Immune C4)	Unknown	Primary Tumor	Unknown
TCGA-12-0618	GBM	1	395	cluster A	Lymphocyte Depleted (Immune C4)	Unknown	Primary Tumor	Unknown
TCGA-12-0619	GBM	1	1062	cluster A	Lymphocyte Depleted (Immune C4)	Unknown	Primary Tumor	Unknown
TCGA-12-0821	GBM	1	323	cluster A	Lymphocyte Depleted (Immune C4)	Unknown	Primary Tumor	Unknown
TCGA-12-1597	GBM	1	675	cluster A	Lymphocyte Depleted (Immune C4)	Unknown	Primary Tumor	Unknown
TCGA-12-3650	GBM	1	333	cluster A	Lymphocyte Depleted (Immune C4)	Unknown	Primary Tumor	Unknown
TCGA-12-3652	GBM	1	1062	cluster A	Lymphocyte Depleted (Immune C4)	Unknown	Primary Tumor	Unknown
TCGA-12-3653	GBM	1	442	cluster A	Lymphocyte Depleted (Immune C4)	Unknown	Primary Tumor	Unknown
TCGA-12-5295	GBM	1	454	cluster A	Lymphocyte Depleted (Immune C4)	Unknown	Primary Tumor	Unknown
TCGA-12-5299	GBM	1	98	cluster A	Lymphocyte Depleted (Immune C4)	Unknown	Primary Tumor	Unknown
TCGA-13-0714	OV	1	189	cluster A	Unknown	Progressive Disease	Primary Tumor	Unknown
TCGA-13-0720	OV	1	1355	cluster A	Unknown	Complete Remission/Response	Primary Tumor	Unknown
TCGA-13-0724	OV	1	83	cluster A	Unknown	Progressive Disease	Primary Tumor	Unknown
TCGA-13-0725	OV	1	377	cluster A	Unknown	Complete Remission/Response	Primary Tumor	Unknown
TCGA-13-0726	OV	1	949	cluster A	Unknown	Complete Remission/Response	Primary Tumor	Unknown
TCGA-13-0727	OV	1	462	cluster A	Unknown	Complete Remission/Response	Primary Tumor	Unknown
TCGA-13-0730	OV	1	542	cluster A	IFN-gamma Dominant (Immune C2)	Unknown	Primary Tumor	Unknown
TCGA-13-0760	OV	1	351	cluster A	Unknown	Unknown	Primary Tumor	Unknown
TCGA-13-0762	OV	0	3400	cluster A	Unknown	Complete Remission/Response	Primary Tumor	Unknown
TCGA-13-0765	OV	1	1389	cluster A	Unknown	Complete Remission/Response	Primary Tumor	Unknown
TCGA-13-0766	OV	1	1725	cluster A	Unknown	Complete Remission/Response	Primary Tumor	Unknown
TCGA-13-0768	OV	1	1784	cluster A	Unknown	Complete Remission/Response	Primary Tumor	Unknown
TCGA-13-0795	OV	1	619	cluster A	Unknown	Complete Remission/Response	Primary Tumor	Unknown
TCGA-13-0797	OV	0	2121	cluster A	Unknown	Complete Remission/Response	Primary Tumor	Unknown
TCGA-13-0799	OV	0	2535	cluster A	IFN-gamma Dominant (Immune C2)	Complete Remission/Response	Primary Tumor	Unknown
TCGA-13-0800	OV	0	2661	cluster A	IFN-gamma Dominant (Immune C2)	Complete Remission/Response	Primary Tumor	Unknown
TCGA-13-0801	OV	1	1399	cluster A	IFN-gamma Dominant (Immune C2)	Complete Remission/Response	Primary Tumor	Unknown
TCGA-13-0804	OV	1	1073	cluster A	Unknown	Complete Remission/Response	Primary Tumor	Unknown
TCGA-13-0883	OV	1	2097	cluster A	Unknown	Complete Remission/Response	Primary Tumor	Unknown
TCGA-13-0884	OV	1	3260	cluster A	Unknown	Complete Remission/Response	Primary Tumor	Unknown
TCGA-13-0885	OV	0	3388	cluster A	Unknown	Complete Remission/Response	Primary Tumor	Unknown
TCGA-13-0886	OV	0	4665	cluster A	Unknown	Complete Remission/Response	Primary Tumor	Unknown
TCGA-13-0887	OV	1	2028	cluster A	Unknown	Complete Remission/Response	Primary Tumor	Unknown
TCGA-13-0888	OV	1	2811	cluster A	Unknown	Unknown	Primary Tumor	Unknown
TCGA-13-0890	OV	0	4424	cluster A	IFN-gamma Dominant (Immune C2)	Complete Remission/Response	Primary Tumor	Unknown
TCGA-13-0891	OV	1	3128	cluster A	Unknown	Complete Remission/Response	Primary Tumor	Unknown
TCGA-13-0893	OV	1	1319	cluster A	IFN-gamma Dominant (Immune C2)	Partial Remission/Response	Primary Tumor	Unknown
TCGA-13-0897	OV	1	2182	cluster B	IFN-gamma Dominant (Immune C2)	Complete Remission/Response	Primary Tumor	Unknown
TCGA-13-0899	OV	1	2012	cluster A	Wound Healing (Immune C1)	Complete Remission/Response	Primary Tumor	Unknown
TCGA-13-0900	OV	0	4077	cluster A	Unknown	Complete Remission/Response	Primary Tumor	Unknown
TCGA-13-0901	OV	0	589	cluster A	Unknown	Complete Remission/Response	Primary Tumor	Unknown
TCGA-13-0905	OV	0	3746	cluster A	Unknown	Complete Remission/Response	Primary Tumor	Unknown
TCGA-13-0906	OV	0	3619	cluster A	Unknown	Complete Remission/Response	Primary Tumor	Unknown
TCGA-13-0908	OV	1	1843	cluster A	Unknown	Complete Remission/Response	Primary Tumor	Unknown
TCGA-13-0911	OV	1	1355	cluster A	Unknown	Partial Remission/Response	Primary Tumor	Unknown
TCGA-13-0913	OV	0	3325	cluster A	Unknown	Complete Remission/Response	Recurrent Tumor	Unknown
TCGA-13-0916	OV	0	1785	cluster A	IFN-gamma Dominant (Immune C2)	Complete Remission/Response	Primary Tumor	Unknown
TCGA-13-0919	OV	0	2571	cluster A	Unknown	Complete Remission/Response	Primary Tumor	Unknown
TCGA-13-0920	OV	1	1484	cluster A	IFN-gamma Dominant (Immune C2)	Complete Remission/Response	Primary Tumor	Unknown
TCGA-13-0923	OV	0	2547	cluster A	Unknown	Complete Remission/Response	Primary Tumor	Unknown
TCGA-13-0924	OV	0	2614	cluster B	IFN-gamma Dominant (Immune C2)	Complete Remission/Response	Primary Tumor	Unknown
TCGA-13-1403	OV	1	2345	cluster A	IFN-gamma Dominant (Immune C2)	Complete Remission/Response	Primary Tumor	Unknown
TCGA-13-1404	OV	0	2469	cluster A	Unknown	Complete Remission/Response	Primary Tumor	Unknown
TCGA-13-1405	OV	1	868	cluster A	Wound Healing (Immune C1)	Complete Remission/Response	Primary Tumor	Unknown
TCGA-13-1407	OV	0	2534	cluster A	Unknown	Complete Remission/Response	Primary Tumor	Unknown
TCGA-13-1408	OV	1	1680	cluster A	Unknown	Partial Remission/Response	Primary Tumor	Unknown
TCGA-13-1409	OV	1	1742	cluster A	Unknown	Unknown	Primary Tumor	Unknown
TCGA-13-1410	OV	0	2464	cluster A	IFN-gamma Dominant (Immune C2)	Complete Remission/Response	Primary Tumor	Unknown
TCGA-13-1411	OV	1	531	cluster A	Unknown	Partial Remission/Response	Primary Tumor	Unknown
TCGA-13-1477	OV	1	1662	cluster A	Unknown	Progressive Disease	Primary Tumor	Unknown
TCGA-13-1481	OV	1	2648	cluster A	Wound Healing (Immune C1)	Complete Remission/Response	Primary Tumor	Unknown
TCGA-13-1482	OV	1	1877	cluster A	Unknown	Partial Remission/Response	Primary Tumor	Unknown
TCGA-13-1483	OV	1	895	cluster B	Unknown	Partial Remission/Response	Primary Tumor	Unknown
TCGA-13-1485	OV	1	629	cluster A	Unknown	Partial Remission/Response	Primary Tumor	Unknown
TCGA-13-1487	OV	1	681	cluster A	Unknown	Complete Remission/Response	Primary Tumor	Unknown
TCGA-13-1488	OV	1	2154	cluster A	Unknown	Complete Remission/Response	Primary Tumor	Unknown
TCGA-13-1489	OV	1	2553	cluster B	Unknown	Complete Remission/Response	Recurrent Tumor	Unknown
TCGA-13-1489	OV	1	2553	cluster A	Unknown	Complete Remission/Response	Primary Tumor	Unknown
TCGA-13-1492	OV	1	3819	cluster A	Unknown	Complete Remission/Response	Primary Tumor	Unknown
TCGA-13-1495	OV	1	2749	cluster A	Unknown	Complete Remission/Response	Primary Tumor	Unknown
TCGA-13-1496	OV	1	129	cluster A	Unknown	Unknown	Primary Tumor	Unknown
TCGA-13-1497	OV	0	3871	cluster A	IFN-gamma Dominant (Immune C2)	Complete Remission/Response	Primary Tumor	Unknown
TCGA-13-1498	OV	1	2012	cluster A	IFN-gamma Dominant (Immune C2)	Partial Remission/Response	Primary Tumor	Unknown
TCGA-13-1499	OV	0	3500	cluster A	Unknown	Complete Remission/Response	Primary Tumor	Unknown
TCGA-13-1501	OV	1	1314	cluster A	Unknown	Partial Remission/Response	Primary Tumor	Unknown
TCGA-13-1505	OV	0	1998	cluster A	Wound Healing (Immune C1)	Complete Remission/Response	Primary Tumor	Unknown
TCGA-13-1506	OV	1	1039	cluster A	IFN-gamma Dominant (Immune C2)	Complete Remission/Response	Primary Tumor	Unknown
TCGA-13-1507	OV	1	1993	cluster A	IFN-gamma Dominant (Immune C2)	Complete Remission/Response	Primary Tumor	Unknown
TCGA-13-1509	OV	0	2438	cluster A	Unknown	Complete Remission/Response	Primary Tumor	Unknown
TCGA-13-1510	OV	1	1359	cluster A	Unknown	Unknown	Primary Tumor	Unknown
TCGA-13-1511	OV	1	1650	cluster A	IFN-gamma Dominant (Immune C2)	Partial Remission/Response	Primary Tumor	Unknown
TCGA-13-1512	OV	0	442	cluster B	IFN-gamma Dominant (Immune C2)	Unknown	Primary Tumor	Unknown
TCGA-13-2060	OV	0	2369	cluster A	IFN-gamma Dominant (Immune C2)	Complete Remission/Response	Primary Tumor	Unknown
TCGA-13-A5FT	OV	0	2143	cluster A	IFN-gamma Dominant (Immune C2)	Complete Remission/Response	Primary Tumor	Unknown
TCGA-14-0736	GBM	1	460	cluster A	Unknown	Unknown	Recurrent Tumor	Unknown
TCGA-14-0781	GBM	1	29	cluster A	Lymphocyte Depleted (Immune C4)	Unknown	Primary Tumor	Unknown
TCGA-14-0787	GBM	1	68	cluster A	Lymphocyte Depleted (Immune C4)	Unknown	Primary Tumor	Unknown
TCGA-14-0789	GBM	1	342	cluster A	Lymphocyte Depleted (Immune C4)	Unknown	Primary Tumor	Unknown
TCGA-14-0790	GBM	1	419	cluster A	Lymphocyte Depleted (Immune C4)	Unknown	Primary Tumor	Unknown
TCGA-14-0817	GBM	1	164	cluster A	Lymphocyte Depleted (Immune C4)	Unknown	Primary Tumor	Unknown
TCGA-14-0871	GBM	1	880	cluster A	Wound Healing (Immune C1)	Unknown	Primary Tumor	Unknown
TCGA-14-1034	GBM	1	485	cluster A	Unknown	Unknown	Recurrent Tumor	Unknown
TCGA-14-1034	GBM	1	485	cluster A	Lymphocyte Depleted (Immune C4)	Unknown	Primary Tumor	Unknown
TCGA-14-1402	GBM	1	975	cluster A	Unknown	Unknown	Recurrent Tumor	Unknown
TCGA-14-1823	GBM	1	543	cluster A	Lymphocyte Depleted (Immune C4)	Unknown	Primary Tumor	Unknown
TCGA-14-1825	GBM	1	232	cluster A	Lymphocyte Depleted (Immune C4)	Unknown	Primary Tumor	Unknown
TCGA-14-1829	GBM	0	218	cluster A	Lymphocyte Depleted (Immune C4)	Unknown	Primary Tumor	Unknown
TCGA-14-2554	GBM	1	532	cluster A	Lymphocyte Depleted (Immune C4)	Unknown	Primary Tumor	Unknown
TCGA-15-0742	GBM	1	419	cluster A	Lymphocyte Depleted (Immune C4)	Unknown	Primary Tumor	Unknown
TCGA-15-1444	GBM	1	1537	cluster A	Lymphocyte Depleted (Immune C4)	Complete Remission/Response	Primary Tumor	Unknown
TCGA-16-0846	GBM	1	119	cluster A	Lymphocyte Depleted (Immune C4)	Unknown	Primary Tumor	Unknown
TCGA-16-1045	GBM	1	883	cluster A	Lymphocyte Depleted (Immune C4)	Unknown	Primary Tumor	Unknown
TCGA-18-3407	LUSC	1	136	cluster B	IFN-gamma Dominant (Immune C2)	Unknown	Primary Tumor	Stage I
TCGA-18-3408	LUSC	1	2304	cluster B	IFN-gamma Dominant (Immune C2)	Unknown	Primary Tumor	Stage I
TCGA-18-3409	LUSC	0	3747	cluster B	Unknown	Complete Remission/Response	Primary Tumor	Stage I
TCGA-18-3410	LUSC	1	146	cluster A	IFN-gamma Dominant (Immune C2)	Unknown	Primary Tumor	Stage II
TCGA-18-3411	LUSC	0	3576	cluster B	Wound Healing (Immune C1)	Unknown	Primary Tumor	Stage III
TCGA-18-3412	LUSC	1	345	cluster B	Wound Healing (Immune C1)	Progressive Disease	Primary Tumor	Stage I
TCGA-18-3414	LUSC	1	716	cluster B	IFN-gamma Dominant (Immune C2)	Complete Remission/Response	Primary Tumor	Stage IV
TCGA-18-3415	LUSC	1	2803	cluster B	Wound Healing (Immune C1)	Complete Remission/Response	Primary Tumor	Stage I
TCGA-18-3416	LUSC	1	973	cluster A	IFN-gamma Dominant (Immune C2)	Complete Remission/Response	Primary Tumor	Stage II
TCGA-18-3417	LUSC	1	1097	cluster B	Wound Healing (Immune C1)	Complete Remission/Response	Primary Tumor	Stage IV
TCGA-18-3419	LUSC	0	2811	cluster B	IFN-gamma Dominant (Immune C2)	Complete Remission/Response	Primary Tumor	Stage II
TCGA-18-3421	LUSC	0	2645	cluster B	IFN-gamma Dominant (Immune C2)	Complete Remission/Response	Primary Tumor	Stage I
TCGA-18-4083	LUSC	1	188	cluster B	Wound Healing (Immune C1)	Unknown	Primary Tumor	Stage II
TCGA-18-4086	LUSC	1	85	cluster B	Wound Healing (Immune C1)	Unknown	Primary Tumor	Stage I
TCGA-18-4721	LUSC	0	4694	cluster A	IFN-gamma Dominant (Immune C2)	Complete Remission/Response	Primary Tumor	Stage I
TCGA-18-5592	LUSC	0	1519	cluster B	Wound Healing (Immune C1)	Unknown	Primary Tumor	Stage II
TCGA-18-5595	LUSC	1	827	cluster B	Unknown	Unknown	Primary Tumor	Stage I
TCGA-19-0957	GBM	1	666	cluster A	Unknown	Unknown	Recurrent Tumor	Unknown
TCGA-19-1389	GBM	1	141	cluster A	Unknown	Unknown	Recurrent Tumor	Unknown
TCGA-19-1390	GBM	1	772	cluster A	Lymphocyte Depleted (Immune C4)	Unknown	Primary Tumor	Unknown
TCGA-19-1787	GBM	1	385	cluster A	Lymphocyte Depleted (Immune C4)	Unknown	Primary Tumor	Unknown
TCGA-19-2619	GBM	0	294	cluster A	Lymphocyte Depleted (Immune C4)	Unknown	Primary Tumor	Unknown
TCGA-19-2620	GBM	1	148	cluster A	Lymphocyte Depleted (Immune C4)	Unknown	Primary Tumor	Unknown
TCGA-19-2624	GBM	1	5	cluster A	Lymphocyte Depleted (Immune C4)	Unknown	Primary Tumor	Unknown
TCGA-19-2625	GBM	1	124	cluster A	Lymphocyte Depleted (Immune C4)	Unknown	Primary Tumor	Unknown
TCGA-19-2629	GBM	1	737	cluster A	Lymphocyte Depleted (Immune C4)	Unknown	Primary Tumor	Unknown
TCGA-19-4065	GBM	0	214	cluster A	Unknown	Unknown	Recurrent Tumor	Unknown
TCGA-19-4065	GBM	0	214	cluster A	Lymphocyte Depleted (Immune C4)	Unknown	Primary Tumor	Unknown
TCGA-19-5960	GBM	1	455	cluster A	Lymphocyte Depleted (Immune C4)	Stable Disease	Primary Tumor	Unknown
TCGA-20-0987	OV	1	701	cluster B	Unknown	Unknown	Primary Tumor	Unknown
TCGA-20-0991	OV	0	797	cluster A	Unknown	Complete Remission/Response	Primary Tumor	Unknown
TCGA-20-1682	OV	0	837	cluster A	Wound Healing (Immune C1)	Complete Remission/Response	Primary Tumor	Unknown
TCGA-20-1683	OV	0	772	cluster A	IFN-gamma Dominant (Immune C2)	Stable Disease	Primary Tumor	Unknown
TCGA-20-1684	OV	0	581	cluster A	IFN-gamma Dominant (Immune C2)	Complete Remission/Response	Primary Tumor	Unknown
TCGA-20-1685	OV	0	508	cluster A	Lymphocyte Depleted (Immune C4)	Complete Remission/Response	Primary Tumor	Unknown
TCGA-20-1686	OV	0	89	cluster B	Unknown	Complete Remission/Response	Primary Tumor	Unknown
TCGA-20-1687	OV	0	81	cluster A	Lymphocyte Depleted (Immune C4)	Complete Remission/Response	Primary Tumor	Unknown
TCGA-21-1070	LUSC	0	3636	cluster B	Unknown	Unknown	Primary Tumor	Stage III
TCGA-21-1071	LUSC	1	1426	cluster B	Wound Healing (Immune C1)	Unknown	Primary Tumor	Stage I
TCGA-21-1072	LUSC	0	3016	cluster B	Wound Healing (Immune C1)	Unknown	Primary Tumor	Stage I
TCGA-21-1075	LUSC	0	2134	cluster B	Wound Healing (Immune C1)	Unknown	Primary Tumor	Stage II
TCGA-21-1076	LUSC	0	1852	cluster B	IFN-gamma Dominant (Immune C2)	Unknown	Primary Tumor	Stage I
TCGA-21-1077	LUSC	1	1058	cluster B	Unknown	Unknown	Primary Tumor	Stage II
TCGA-21-1078	LUSC	1	474	cluster A	Unknown	Unknown	Primary Tumor	Stage I
TCGA-21-1079	LUSC	1	965	cluster B	IFN-gamma Dominant (Immune C2)	Unknown	Primary Tumor	Stage III
TCGA-21-1080	LUSC	0	3724	cluster B	IFN-gamma Dominant (Immune C2)	Unknown	Primary Tumor	Stage I
TCGA-21-1081	LUSC	1	284	cluster B	Wound Healing (Immune C1)	Unknown	Primary Tumor	Stage II
TCGA-21-1082	LUSC	0	3644	cluster B	Wound Healing (Immune C1)	Unknown	Primary Tumor	Stage I
TCGA-21-1083	LUSC	1	1315	cluster B	Unknown	Unknown	Primary Tumor	Stage I
TCGA-21-5782	LUSC	1	962	cluster B	IFN-gamma Dominant (Immune C2)	Complete Remission/Response	Primary Tumor	Stage I
TCGA-21-5783	LUSC	1	2680	cluster B	Wound Healing (Immune C1)	Unknown	Primary Tumor	Stage I
TCGA-21-5784	LUSC	0	1268	cluster B	Wound Healing (Immune C1)	Complete Remission/Response	Primary Tumor	Stage I
TCGA-21-5786	LUSC	0	1032	cluster B	Wound Healing (Immune C1)	Complete Remission/Response	Primary Tumor	Stage I
TCGA-21-5787	LUSC	1	329	cluster B	IFN-gamma Dominant (Immune C2)	Progressive Disease	Primary Tumor	Stage III
TCGA-21-A5DI	LUSC	0	979	cluster B	Unknown	Complete Remission/Response	Primary Tumor	Stage I
TCGA-22-0940	LUSC	1	669	cluster B	IFN-gamma Dominant (Immune C2)	Unknown	Primary Tumor	Stage II
TCGA-22-0944	LUSC	1	223	cluster B	IFN-gamma Dominant (Immune C2)	Unknown	Primary Tumor	Stage I
TCGA-22-1000	LUSC	1	454	cluster B	Wound Healing (Immune C1)	Complete Remission/Response	Primary Tumor	Stage I
TCGA-22-1002	LUSC	1	131	cluster B	Wound Healing (Immune C1)	Unknown	Primary Tumor	Stage I
TCGA-22-1005	LUSC	1	1953	cluster A	TGF-beta Dominant (Immune C6)	Complete Remission/Response	Primary Tumor	Stage I
TCGA-22-1011	LUSC	1	53	cluster B	Wound Healing (Immune C1)	Unknown	Primary Tumor	Stage I
TCGA-22-1012	LUSC	1	429	cluster B	Wound Healing (Immune C1)	Complete Remission/Response	Primary Tumor	Stage I
TCGA-22-1016	LUSC	1	822	cluster B	IFN-gamma Dominant (Immune C2)	Complete Remission/Response	Primary Tumor	Stage I
TCGA-22-1017	LUSC	1	1485	cluster B	IFN-gamma Dominant (Immune C2)	Complete Remission/Response	Primary Tumor	Stage I
TCGA-22-4591	LUSC	1	623	cluster B	Wound Healing (Immune C1)	Partial Remission/Response	Primary Tumor	Stage III
TCGA-22-4593	LUSC	1	1067	cluster B	Wound Healing (Immune C1)	Unknown	Primary Tumor	Stage II
TCGA-22-4594	LUSC	1	1470	cluster A	IFN-gamma Dominant (Immune C2)	Unknown	Primary Tumor	Stage III
TCGA-22-4595	LUSC	1	734	cluster B	Wound Healing (Immune C1)	Complete Remission/Response	Primary Tumor	Stage III
TCGA-22-4596	LUSC	1	17	cluster B	TGF-beta Dominant (Immune C6)	Unknown	Primary Tumor	Stage I
TCGA-22-4599	LUSC	1	1161	cluster A	IFN-gamma Dominant (Immune C2)	Unknown	Primary Tumor	Stage I
TCGA-22-4601	LUSC	1	1057	cluster B	Wound Healing (Immune C1)	Unknown	Primary Tumor	Stage III
TCGA-22-4604	LUSC	1	399	cluster A	Wound Healing (Immune C1)	Unknown	Primary Tumor	Stage II
TCGA-22-4605	LUSC	1	974	cluster B	Wound Healing (Immune C1)	Complete Remission/Response	Primary Tumor	Stage I
TCGA-22-4607	LUSC	1	587	cluster B	IFN-gamma Dominant (Immune C2)	Unknown	Primary Tumor	Stage I
TCGA-22-4609	LUSC	1	291	cluster B	Wound Healing (Immune C1)	Complete Remission/Response	Primary Tumor	Stage I
TCGA-22-4613	LUSC	1	358	cluster B	IFN-gamma Dominant (Immune C2)	Unknown	Primary Tumor	Stage I
TCGA-22-5471	LUSC	0	1845	cluster B	IFN-gamma Dominant (Immune C2)	Complete Remission/Response	Primary Tumor	Stage I
TCGA-22-5472	LUSC	1	1975	cluster B	TGF-beta Dominant (Immune C6)	Complete Remission/Response	Primary Tumor	Stage I
TCGA-22-5473	LUSC	1	1933	cluster B	Wound Healing (Immune C1)	Complete Remission/Response	Primary Tumor	Unknown
TCGA-22-5474	LUSC	1	445	cluster B	IFN-gamma Dominant (Immune C2)	Complete Remission/Response	Primary Tumor	Stage I
TCGA-22-5477	LUSC	1	1346	cluster A	Wound Healing (Immune C1)	Complete Remission/Response	Primary Tumor	Stage I
TCGA-22-5478	LUSC	1	24	cluster B	Wound Healing (Immune C1)	Complete Remission/Response	Primary Tumor	Stage I
TCGA-22-5479	LUSC	1	2625	cluster B	Wound Healing (Immune C1)	Unknown	Primary Tumor	Stage I
TCGA-22-5480	LUSC	1	2170	cluster A	IFN-gamma Dominant (Immune C2)	Complete Remission/Response	Primary Tumor	Stage I
TCGA-22-5481	LUSC	1	2409	cluster A	IFN-gamma Dominant (Immune C2)	Complete Remission/Response	Primary Tumor	Stage II
TCGA-22-5482	LUSC	1	357	cluster B	Wound Healing (Immune C1)	Complete Remission/Response	Primary Tumor	Stage I
TCGA-22-5483	LUSC	1	573	cluster A	Wound Healing (Immune C1)	Complete Remission/Response	Primary Tumor	Stage II
TCGA-22-5485	LUSC	1	916	cluster B	Lymphocyte Depleted (Immune C4)	Complete Remission/Response	Primary Tumor	Stage I
TCGA-22-5489	LUSC	1	1912	cluster B	IFN-gamma Dominant (Immune C2)	Complete Remission/Response	Primary Tumor	Stage I
TCGA-22-5491	LUSC	1	1713	cluster B	IFN-gamma Dominant (Immune C2)	Unknown	Primary Tumor	Stage I
TCGA-22-5492	LUSC	1	506	cluster B	IFN-gamma Dominant (Immune C2)	Unknown	Primary Tumor	Stage III
TCGA-22-A5C4	LUSC	0	671	cluster B	Wound Healing (Immune C1)	Complete Remission/Response	Primary Tumor	Stage II
TCGA-23-1021	OV	1	1446	cluster A	Unknown	Partial Remission/Response	Primary Tumor	Unknown
TCGA-23-1022	OV	1	1511	cluster A	Unknown	Complete Remission/Response	Primary Tumor	Unknown
TCGA-23-1023	OV	0	1233	cluster A	IFN-gamma Dominant (Immune C2)	Complete Remission/Response	Recurrent Tumor	Unknown
TCGA-23-1024	OV	0	468	cluster A	Unknown	Complete Remission/Response	Primary Tumor	Unknown
TCGA-23-1026	OV	0	816	cluster B	IFN-gamma Dominant (Immune C2)	Complete Remission/Response	Primary Tumor	Unknown
TCGA-23-1027	OV	1	976	cluster A	IFN-gamma Dominant (Immune C2)	Progressive Disease	Primary Tumor	Unknown
TCGA-23-1028	OV	0	1503	cluster A	Unknown	Complete Remission/Response	Primary Tumor	Unknown
TCGA-23-1029	OV	0	268	cluster A	IFN-gamma Dominant (Immune C2)	Complete Remission/Response	Primary Tumor	Unknown
TCGA-23-1030	OV	0	886	cluster A	Unknown	Complete Remission/Response	Primary Tumor	Unknown
TCGA-23-1032	OV	1	84	cluster A	Unknown	Unknown	Primary Tumor	Unknown
TCGA-23-1107	OV	1	9	cluster A	Unknown	Unknown	Primary Tumor	Unknown
TCGA-23-1109	OV	1	1562	cluster A	Wound Healing (Immune C1)	Partial Remission/Response	Primary Tumor	Unknown
TCGA-23-1110	OV	0	1658	cluster A	Unknown	Complete Remission/Response	Primary Tumor	Unknown
TCGA-23-1111	OV	0	98	cluster A	IFN-gamma Dominant (Immune C2)	Unknown	Primary Tumor	Unknown
TCGA-23-1113	OV	1	949	cluster A	Unknown	Partial Remission/Response	Primary Tumor	Unknown
TCGA-23-1114	OV	1	2089	cluster A	Wound Healing (Immune C1)	Complete Remission/Response	Primary Tumor	Unknown
TCGA-23-1116	OV	1	592	cluster B	Unknown	Complete Remission/Response	Primary Tumor	Unknown
TCGA-23-1118	OV	0	2616	cluster A	Unknown	Complete Remission/Response	Primary Tumor	Unknown
TCGA-23-1119	OV	0	3953	cluster A	Unknown	Complete Remission/Response	Primary Tumor	Unknown
TCGA-23-1120	OV	0	130	cluster A	IFN-gamma Dominant (Immune C2)	Complete Remission/Response	Primary Tumor	Unknown
TCGA-23-1122	OV	1	1189	cluster A	IFN-gamma Dominant (Immune C2)	Complete Remission/Response	Primary Tumor	Unknown
TCGA-23-1123	OV	1	1018	cluster A	IFN-gamma Dominant (Immune C2)	Progressive Disease	Primary Tumor	Unknown
TCGA-23-1809	OV	0	16	cluster A	IFN-gamma Dominant (Immune C2)	Unknown	Primary Tumor	Unknown
TCGA-23-2077	OV	0	3525	cluster A	IFN-gamma Dominant (Immune C2)	Complete Remission/Response	Primary Tumor	Unknown
TCGA-23-2078	OV	0	2661	cluster A	Unknown	Complete Remission/Response	Primary Tumor	Unknown
TCGA-23-2081	OV	1	2342	cluster A	IFN-gamma Dominant (Immune C2)	Progressive Disease	Primary Tumor	Unknown
TCGA-23-2084	OV	1	1516	cluster A	IFN-gamma Dominant (Immune C2)	Complete Remission/Response	Primary Tumor	Unknown
TCGA-24-0966	OV	0	232	cluster A	Unknown	Stable Disease	Primary Tumor	Unknown
TCGA-24-0968	OV	1	NA	cluster B	Unknown	Partial Remission/Response	Primary Tumor	Unknown
TCGA-24-0970	OV	1	354	cluster A	Unknown	Partial Remission/Response	Primary Tumor	Unknown
TCGA-24-0975	OV	1	663	cluster A	Wound Healing (Immune C1)	Partial Remission/Response	Primary Tumor	Unknown
TCGA-24-0979	OV	1	1264	cluster A	Unknown	Complete Remission/Response	Primary Tumor	Unknown
TCGA-24-0982	OV	1	679	cluster A	Unknown	Complete Remission/Response	Primary Tumor	Unknown
TCGA-24-1103	OV	1	1646	cluster A	IFN-gamma Dominant (Immune C2)	Complete Remission/Response	Primary Tumor	Unknown
TCGA-24-1104	OV	1	1933	cluster A	Unknown	Complete Remission/Response	Primary Tumor	Unknown
TCGA-24-1105	OV	1	1442	cluster A	Unknown	Complete Remission/Response	Primary Tumor	Unknown
TCGA-24-1413	OV	0	192	cluster A	Lymphocyte Depleted (Immune C4)	Complete Remission/Response	Primary Tumor	Unknown
TCGA-24-1416	OV	0	194	cluster A	Lymphocyte Depleted (Immune C4)	Complete Remission/Response	Primary Tumor	Unknown
TCGA-24-1417	OV	0	238	cluster A	IFN-gamma Dominant (Immune C2)	Complete Remission/Response	Primary Tumor	Unknown
TCGA-24-1418	OV	0	243	cluster A	IFN-gamma Dominant (Immune C2)	Complete Remission/Response	Primary Tumor	Unknown
TCGA-24-1419	OV	0	239	cluster A	IFN-gamma Dominant (Immune C2)	Complete Remission/Response	Primary Tumor	Unknown
TCGA-24-1422	OV	1	23	cluster A	Unknown	Unknown	Primary Tumor	Unknown
TCGA-24-1423	OV	0	190	cluster A	IFN-gamma Dominant (Immune C2)	Complete Remission/Response	Primary Tumor	Unknown
TCGA-24-1424	OV	0	183	cluster A	IFN-gamma Dominant (Immune C2)	Complete Remission/Response	Primary Tumor	Unknown
TCGA-24-1425	OV	0	181	cluster A	Unknown	Complete Remission/Response	Primary Tumor	Unknown
TCGA-24-1426	OV	0	163	cluster A	Unknown	Complete Remission/Response	Primary Tumor	Unknown
TCGA-24-1427	OV	0	147	cluster A	Wound Healing (Immune C1)	Partial Remission/Response	Primary Tumor	Unknown
TCGA-24-1428	OV	0	529	cluster A	IFN-gamma Dominant (Immune C2)	Complete Remission/Response	Primary Tumor	Unknown
TCGA-24-1430	OV	1	863	cluster A	Wound Healing (Immune C1)	Complete Remission/Response	Primary Tumor	Unknown
TCGA-24-1431	OV	1	567	cluster A	Unknown	Unknown	Primary Tumor	Unknown
TCGA-24-1434	OV	1	568	cluster A	Unknown	Partial Remission/Response	Primary Tumor	Unknown
TCGA-24-1435	OV	1	1324	cluster A	Unknown	Complete Remission/Response	Primary Tumor	Unknown
TCGA-24-1436	OV	1	260	cluster A	IFN-gamma Dominant (Immune C2)	Partial Remission/Response	Primary Tumor	Unknown
TCGA-24-1463	OV	1	2218	cluster B	Unknown	Complete Remission/Response	Primary Tumor	Unknown
TCGA-24-1464	OV	1	379	cluster A	Unknown	Unknown	Primary Tumor	Unknown
TCGA-24-1467	OV	1	3224	cluster A	Lymphocyte Depleted (Immune C4)	Complete Remission/Response	Primary Tumor	Unknown
TCGA-24-1469	OV	0	277	cluster A	IFN-gamma Dominant (Immune C2)	Complete Remission/Response	Primary Tumor	Unknown
TCGA-24-1470	OV	0	105	cluster B	Unknown	Complete Remission/Response	Primary Tumor	Unknown
TCGA-24-1471	OV	0	36	cluster A	Unknown	Unknown	Primary Tumor	Unknown
TCGA-24-1474	OV	1	676	cluster A	Lymphocyte Depleted (Immune C4)	Partial Remission/Response	Primary Tumor	Unknown
TCGA-24-1544	OV	1	820	cluster A	IFN-gamma Dominant (Immune C2)	Partial Remission/Response	Primary Tumor	Unknown
TCGA-24-1545	OV	1	1746	cluster A	Unknown	Complete Remission/Response	Primary Tumor	Unknown
TCGA-24-1546	OV	1	1955	cluster A	Unknown	Unknown	Primary Tumor	Unknown
TCGA-24-1548	OV	1	493	cluster A	IFN-gamma Dominant (Immune C2)	Complete Remission/Response	Primary Tumor	Unknown
TCGA-24-1549	OV	1	1721	cluster A	IFN-gamma Dominant (Immune C2)	Complete Remission/Response	Primary Tumor	Unknown
TCGA-24-1550	OV	1	1249	cluster A	IFN-gamma Dominant (Immune C2)	Complete Remission/Response	Primary Tumor	Unknown
TCGA-24-1551	OV	1	1579	cluster A	IFN-gamma Dominant (Immune C2)	Complete Remission/Response	Primary Tumor	Unknown
TCGA-24-1552	OV	1	1259	cluster A	Lymphocyte Depleted (Immune C4)	Complete Remission/Response	Primary Tumor	Unknown
TCGA-24-1553	OV	1	1767	cluster A	IFN-gamma Dominant (Immune C2)	Complete Remission/Response	Primary Tumor	Unknown
TCGA-24-1555	OV	1	2692	cluster A	Lymphocyte Depleted (Immune C4)	Complete Remission/Response	Primary Tumor	Unknown
TCGA-24-1556	OV	1	2148	cluster A	IFN-gamma Dominant (Immune C2)	Complete Remission/Response	Primary Tumor	Unknown
TCGA-24-1557	OV	1	1213	cluster A	Lymphocyte Depleted (Immune C4)	Partial Remission/Response	Primary Tumor	Unknown
TCGA-24-1558	OV	1	594	cluster A	Lymphocyte Depleted (Immune C4)	Partial Remission/Response	Primary Tumor	Unknown
TCGA-24-1560	OV	1	1341	cluster A	IFN-gamma Dominant (Immune C2)	Complete Remission/Response	Primary Tumor	Unknown
TCGA-24-1562	OV	1	1384	cluster A	Wound Healing (Immune C1)	Complete Remission/Response	Primary Tumor	Unknown
TCGA-24-1563	OV	1	1451	cluster A	IFN-gamma Dominant (Immune C2)	Complete Remission/Response	Primary Tumor	Unknown
TCGA-24-1564	OV	1	787	cluster A	Lymphocyte Depleted (Immune C4)	Complete Remission/Response	Primary Tumor	Unknown
TCGA-24-1565	OV	1	312	cluster A	Unknown	Partial Remission/Response	Primary Tumor	Unknown
TCGA-24-1567	OV	1	524	cluster A	Wound Healing (Immune C1)	Unknown	Primary Tumor	Unknown
TCGA-24-1603	OV	1	2742	cluster A	IFN-gamma Dominant (Immune C2)	Complete Remission/Response	Primary Tumor	Unknown
TCGA-24-1604	OV	1	2688	cluster A	IFN-gamma Dominant (Immune C2)	Complete Remission/Response	Primary Tumor	Unknown
TCGA-24-1616	OV	1	1163	cluster A	Lymphocyte Depleted (Immune C4)	Complete Remission/Response	Primary Tumor	Unknown
TCGA-24-1842	OV	0	253	cluster A	IFN-gamma Dominant (Immune C2)	Complete Remission/Response	Primary Tumor	Unknown
TCGA-24-1843	OV	0	106	cluster A	IFN-gamma Dominant (Immune C2)	Complete Remission/Response	Primary Tumor	Unknown
TCGA-24-1844	OV	0	113	cluster A	Lymphocyte Depleted (Immune C4)	Unknown	Primary Tumor	Unknown
TCGA-24-1845	OV	0	116	cluster A	Unknown	Unknown	Primary Tumor	Unknown
TCGA-24-1846	OV	0	133	cluster A	Lymphocyte Depleted (Immune C4)	Unknown	Primary Tumor	Unknown
TCGA-24-1849	OV	0	176	cluster A	Unknown	Complete Remission/Response	Primary Tumor	Unknown
TCGA-24-1850	OV	0	168	cluster A	Wound Healing (Immune C1)	Complete Remission/Response	Primary Tumor	Unknown
TCGA-24-1923	OV	1	690	cluster A	Unknown	Complete Remission/Response	Primary Tumor	Unknown
TCGA-24-1924	OV	1	919	cluster A	IFN-gamma Dominant (Immune C2)	Complete Remission/Response	Primary Tumor	Unknown
TCGA-24-1928	OV	1	336	cluster A	Unknown	Progressive Disease	Primary Tumor	Unknown
TCGA-24-1930	OV	1	2467	cluster A	IFN-gamma Dominant (Immune C2)	Complete Remission/Response	Primary Tumor	Unknown
TCGA-24-2019	OV	0	148	cluster A	Wound Healing (Immune C1)	Unknown	Primary Tumor	Unknown
TCGA-24-2020	OV	1	4624	cluster A	Wound Healing (Immune C1)	Complete Remission/Response	Primary Tumor	Unknown
TCGA-24-2023	OV	1	1364	cluster A	IFN-gamma Dominant (Immune C2)	Complete Remission/Response	Primary Tumor	Unknown
TCGA-24-2024	OV	1	1769	cluster A	Wound Healing (Immune C1)	Complete Remission/Response	Primary Tumor	Unknown
TCGA-24-2026	OV	1	1059	cluster A	IFN-gamma Dominant (Immune C2)	Unknown	Primary Tumor	Unknown
TCGA-24-2027	OV	1	3337	cluster A	IFN-gamma Dominant (Immune C2)	Complete Remission/Response	Primary Tumor	Unknown
TCGA-24-2033	OV	1	562	cluster A	Lymphocyte Depleted (Immune C4)	Partial Remission/Response	Primary Tumor	Unknown
TCGA-24-2035	OV	1	857	cluster A	Wound Healing (Immune C1)	Partial Remission/Response	Primary Tumor	Unknown
TCGA-24-2036	OV	1	1947	cluster A	Unknown	Complete Remission/Response	Primary Tumor	Unknown
TCGA-24-2038	OV	1	1354	cluster A	Lymphocyte Depleted (Immune C4)	Complete Remission/Response	Primary Tumor	Unknown
TCGA-24-2254	OV	1	1736	cluster A	Lymphocyte Depleted (Immune C4)	Complete Remission/Response	Primary Tumor	Unknown
TCGA-24-2261	OV	1	24	cluster A	IFN-gamma Dominant (Immune C2)	Unknown	Primary Tumor	Unknown
TCGA-24-2262	OV	1	11	cluster A	Wound Healing (Immune C1)	Unknown	Primary Tumor	Unknown
TCGA-24-2267	OV	1	1446	cluster A	IFN-gamma Dominant (Immune C2)	Complete Remission/Response	Primary Tumor	Unknown
TCGA-24-2271	OV	1	962	cluster A	IFN-gamma Dominant (Immune C2)	Unknown	Primary Tumor	Unknown
TCGA-24-2280	OV	0	2143	cluster A	Unknown	Complete Remission/Response	Primary Tumor	Unknown
TCGA-24-2281	OV	0	1357	cluster A	IFN-gamma Dominant (Immune C2)	Complete Remission/Response	Primary Tumor	Unknown
TCGA-24-2288	OV	1	25	cluster A	IFN-gamma Dominant (Immune C2)	Unknown	Primary Tumor	Unknown
TCGA-24-2289	OV	1	2049	cluster A	Unknown	Complete Remission/Response	Primary Tumor	Unknown
TCGA-24-2290	OV	1	1102	cluster A	Lymphocyte Depleted (Immune C4)	Complete Remission/Response	Primary Tumor	Unknown
TCGA-24-2293	OV	1	506	cluster A	Unknown	Partial Remission/Response	Primary Tumor	Unknown
TCGA-24-2297	OV	1	1699	cluster A	IFN-gamma Dominant (Immune C2)	Complete Remission/Response	Primary Tumor	Unknown
TCGA-24-2298	OV	1	1620	cluster A	IFN-gamma Dominant (Immune C2)	Complete Remission/Response	Primary Tumor	Unknown
TCGA-25-1312	OV	1	31	cluster A	IFN-gamma Dominant (Immune C2)	Unknown	Primary Tumor	Unknown
TCGA-25-1313	OV	1	820	cluster A	Lymphocyte Depleted (Immune C4)	Complete Remission/Response	Primary Tumor	Unknown
TCGA-25-1314	OV	1	1004	cluster A	IFN-gamma Dominant (Immune C2)	Partial Remission/Response	Primary Tumor	Unknown
TCGA-25-1315	OV	1	1583	cluster A	IFN-gamma Dominant (Immune C2)	Partial Remission/Response	Primary Tumor	Unknown
TCGA-25-1316	OV	1	1279	cluster A	Wound Healing (Immune C1)	Progressive Disease	Primary Tumor	Unknown
TCGA-25-1317	OV	1	61	cluster A	Wound Healing (Immune C1)	Unknown	Primary Tumor	Unknown
TCGA-25-1318	OV	1	1064	cluster A	Lymphocyte Depleted (Immune C4)	Partial Remission/Response	Primary Tumor	Unknown
TCGA-25-1319	OV	1	1977	cluster A	IFN-gamma Dominant (Immune C2)	Unknown	Primary Tumor	Unknown
TCGA-25-1320	OV	1	1155	cluster A	Unknown	Progressive Disease	Primary Tumor	Unknown
TCGA-25-1321	OV	1	1033	cluster A	Lymphocyte Depleted (Immune C4)	Complete Remission/Response	Primary Tumor	Unknown
TCGA-25-1322	OV	1	91	cluster A	Lymphocyte Depleted (Immune C4)	Unknown	Primary Tumor	Unknown
TCGA-25-1323	OV	1	395	cluster A	IFN-gamma Dominant (Immune C2)	Complete Remission/Response	Primary Tumor	Unknown
TCGA-25-1324	OV	1	1035	cluster A	IFN-gamma Dominant (Immune C2)	Unknown	Primary Tumor	Unknown
TCGA-25-1326	OV	1	1249	cluster A	Wound Healing (Immune C1)	Partial Remission/Response	Primary Tumor	Unknown
TCGA-25-1328	OV	1	2009	cluster A	Inflammatory (Immune C3)	Partial Remission/Response	Primary Tumor	Unknown
TCGA-25-1329	OV	1	457	cluster A	IFN-gamma Dominant (Immune C2)	Unknown	Primary Tumor	Unknown
TCGA-25-1623	OV	1	565	cluster A	IFN-gamma Dominant (Immune C2)	Complete Remission/Response	Primary Tumor	Unknown
TCGA-25-1625	OV	1	840	cluster A	Lymphocyte Depleted (Immune C4)	Stable Disease	Primary Tumor	Unknown
TCGA-25-1626	OV	1	518	cluster A	Unknown	Partial Remission/Response	Primary Tumor	Unknown
TCGA-25-1627	OV	1	394	cluster A	Wound Healing (Immune C1)	Unknown	Primary Tumor	Unknown
TCGA-25-1628	OV	1	627	cluster A	Unknown	Stable Disease	Primary Tumor	Unknown
TCGA-25-1630	OV	1	1162	cluster A	Lymphocyte Depleted (Immune C4)	Complete Remission/Response	Primary Tumor	Unknown
TCGA-25-1631	OV	1	9	cluster A	Lymphocyte Depleted (Immune C4)	Unknown	Primary Tumor	Unknown
TCGA-25-1632	OV	1	1799	cluster A	Lymphocyte Depleted (Immune C4)	Complete Remission/Response	Primary Tumor	Unknown
TCGA-25-1633	OV	1	1891	cluster A	IFN-gamma Dominant (Immune C2)	Complete Remission/Response	Primary Tumor	Unknown
TCGA-25-1634	OV	1	1091	cluster A	Wound Healing (Immune C1)	Complete Remission/Response	Primary Tumor	Unknown
TCGA-25-1635	OV	1	1583	cluster A	IFN-gamma Dominant (Immune C2)	Complete Remission/Response	Primary Tumor	Unknown
TCGA-25-1870	OV	1	455	cluster A	Lymphocyte Depleted (Immune C4)	Partial Remission/Response	Primary Tumor	Unknown
TCGA-25-1871	OV	1	760	cluster A	Wound Healing (Immune C1)	Progressive Disease	Primary Tumor	Unknown
TCGA-25-1877	OV	1	730	cluster A	Unknown	Complete Remission/Response	Primary Tumor	Unknown
TCGA-25-2042	OV	1	396	cluster A	Unknown	Progressive Disease	Primary Tumor	Unknown
TCGA-25-2391	OV	1	1492	cluster B	IFN-gamma Dominant (Immune C2)	Complete Remission/Response	Primary Tumor	Unknown
TCGA-25-2392	OV	1	31	cluster A	Lymphocyte Depleted (Immune C4)	Unknown	Primary Tumor	Unknown
TCGA-25-2393	OV	1	1157	cluster A	Wound Healing (Immune C1)	Partial Remission/Response	Primary Tumor	Unknown
TCGA-25-2396	OV	1	92	cluster A	IFN-gamma Dominant (Immune C2)	Unknown	Primary Tumor	Unknown
TCGA-25-2397	OV	1	365	cluster A	Lymphocyte Depleted (Immune C4)	Unknown	Primary Tumor	Unknown
TCGA-25-2398	OV	1	1369	cluster A	Unknown	Complete Remission/Response	Primary Tumor	Unknown
TCGA-25-2399	OV	1	608	cluster A	IFN-gamma Dominant (Immune C2)	Partial Remission/Response	Primary Tumor	Unknown
TCGA-25-2400	OV	1	1278	cluster A	Lymphocyte Depleted (Immune C4)	Complete Remission/Response	Primary Tumor	Unknown
TCGA-25-2401	OV	1	90	cluster A	Unknown	Unknown	Primary Tumor	Unknown
TCGA-25-2404	OV	1	883	cluster B	IFN-gamma Dominant (Immune C2)	Complete Remission/Response	Primary Tumor	Unknown
TCGA-25-2409	OV	1	821	cluster A	IFN-gamma Dominant (Immune C2)	Complete Remission/Response	Primary Tumor	Unknown
TCGA-26-1442	GBM	0	953	cluster A	Immunologically Quiet (Immune C5)	Unknown	Primary Tumor	Unknown
TCGA-26-5132	GBM	0	286	cluster A	Lymphocyte Depleted (Immune C4)	Unknown	Primary Tumor	Unknown
TCGA-26-5133	GBM	0	452	cluster A	Lymphocyte Depleted (Immune C4)	Unknown	Primary Tumor	Unknown
TCGA-26-5134	GBM	0	167	cluster A	Lymphocyte Depleted (Immune C4)	Unknown	Primary Tumor	Unknown
TCGA-26-5135	GBM	1	270	cluster A	Lymphocyte Depleted (Immune C4)	Unknown	Primary Tumor	Unknown
TCGA-26-5136	GBM	1	577	cluster A	Lymphocyte Depleted (Immune C4)	Unknown	Primary Tumor	Unknown
TCGA-26-5139	GBM	0	48	cluster A	Lymphocyte Depleted (Immune C4)	Unknown	Primary Tumor	Unknown
TCGA-27-1830	GBM	1	154	cluster A	Lymphocyte Depleted (Immune C4)	Unknown	Primary Tumor	Unknown
TCGA-27-1831	GBM	1	505	cluster A	Lymphocyte Depleted (Immune C4)	Unknown	Primary Tumor	Unknown
TCGA-27-1832	GBM	1	300	cluster A	Lymphocyte Depleted (Immune C4)	Unknown	Primary Tumor	Unknown
TCGA-27-1834	GBM	1	1233	cluster A	Lymphocyte Depleted (Immune C4)	Unknown	Primary Tumor	Unknown
TCGA-27-1835	GBM	1	648	cluster A	Lymphocyte Depleted (Immune C4)	Unknown	Primary Tumor	Unknown
TCGA-27-1837	GBM	1	427	cluster A	Lymphocyte Depleted (Immune C4)	Unknown	Primary Tumor	Unknown
TCGA-27-2519	GBM	1	550	cluster A	Lymphocyte Depleted (Immune C4)	Unknown	Primary Tumor	Unknown
TCGA-27-2521	GBM	1	510	cluster A	Lymphocyte Depleted (Immune C4)	Unknown	Primary Tumor	Unknown
TCGA-27-2523	GBM	1	489	cluster A	Lymphocyte Depleted (Immune C4)	Unknown	Primary Tumor	Unknown
TCGA-27-2524	GBM	1	231	cluster A	Lymphocyte Depleted (Immune C4)	Unknown	Primary Tumor	Unknown
TCGA-27-2526	GBM	1	87	cluster A	Lymphocyte Depleted (Immune C4)	Unknown	Primary Tumor	Unknown
TCGA-27-2528	GBM	1	480	cluster A	Lymphocyte Depleted (Immune C4)	Unknown	Primary Tumor	Unknown
TCGA-28-1747	GBM	1	77	cluster A	Lymphocyte Depleted (Immune C4)	Unknown	Primary Tumor	Unknown
TCGA-28-1753	GBM	0	37	cluster A	Lymphocyte Depleted (Immune C4)	Unknown	Primary Tumor	Unknown
TCGA-28-2499	GBM	0	95	cluster A	Lymphocyte Depleted (Immune C4)	Unknown	Primary Tumor	Unknown
TCGA-28-2509	GBM	0	145	cluster A	Lymphocyte Depleted (Immune C4)	Unknown	Primary Tumor	Unknown
TCGA-28-2513	GBM	0	222	cluster A	Lymphocyte Depleted (Immune C4)	Unknown	Primary Tumor	Unknown
TCGA-28-2514	GBM	0	160	cluster A	Lymphocyte Depleted (Immune C4)	Unknown	Primary Tumor	Unknown
TCGA-28-5204	GBM	1	454	cluster A	Lymphocyte Depleted (Immune C4)	Unknown	Primary Tumor	Unknown
TCGA-28-5207	GBM	1	343	cluster A	Lymphocyte Depleted (Immune C4)	Unknown	Primary Tumor	Unknown
TCGA-28-5208	GBM	1	544	cluster A	Lymphocyte Depleted (Immune C4)	Progressive Disease	Primary Tumor	Unknown
TCGA-28-5209	GBM	0	442	cluster A	Lymphocyte Depleted (Immune C4)	Unknown	Primary Tumor	Unknown
TCGA-28-5213	GBM	0	951	cluster A	Lymphocyte Depleted (Immune C4)	Unknown	Primary Tumor	Unknown
TCGA-28-5215	GBM	1	335	cluster A	Lymphocyte Depleted (Immune C4)	Unknown	Primary Tumor	Unknown
TCGA-28-5216	GBM	0	415	cluster A	Lymphocyte Depleted (Immune C4)	Unknown	Primary Tumor	Unknown
TCGA-28-5218	GBM	1	157	cluster A	Wound Healing (Immune C1)	Unknown	Primary Tumor	Unknown
TCGA-28-5220	GBM	1	388	cluster A	Lymphocyte Depleted (Immune C4)	Unknown	Primary Tumor	Unknown
TCGA-29-1688	OV	1	2400	cluster A	IFN-gamma Dominant (Immune C2)	Stable Disease	Primary Tumor	Unknown
TCGA-29-1690	OV	1	1448	cluster A	Lymphocyte Depleted (Immune C4)	Unknown	Primary Tumor	Unknown
TCGA-29-1691	OV	1	1470	cluster A	IFN-gamma Dominant (Immune C2)	Complete Remission/Response	Primary Tumor	Unknown
TCGA-29-1693	OV	0	3096	cluster A	IFN-gamma Dominant (Immune C2)	Complete Remission/Response	Primary Tumor	Unknown
TCGA-29-1694	OV	1	1187	cluster B	IFN-gamma Dominant (Immune C2)	Stable Disease	Primary Tumor	Unknown
TCGA-29-1695	OV	1	1229	cluster A	Lymphocyte Depleted (Immune C4)	Unknown	Primary Tumor	Unknown
TCGA-29-1696	OV	1	1032	cluster A	IFN-gamma Dominant (Immune C2)	Partial Remission/Response	Primary Tumor	Unknown
TCGA-29-1697	OV	1	949	cluster A	IFN-gamma Dominant (Immune C2)	Complete Remission/Response	Primary Tumor	Unknown
TCGA-29-1698	OV	0	2078	cluster A	Unknown	Complete Remission/Response	Primary Tumor	Unknown
TCGA-29-1699	OV	1	1106	cluster A	IFN-gamma Dominant (Immune C2)	Unknown	Primary Tumor	Unknown
TCGA-29-1701	OV	1	515	cluster A	IFN-gamma Dominant (Immune C2)	Partial Remission/Response	Primary Tumor	Unknown
TCGA-29-1702	OV	1	728	cluster A	Lymphocyte Depleted (Immune C4)	Complete Remission/Response	Primary Tumor	Unknown
TCGA-29-1703	OV	1	1815	cluster A	IFN-gamma Dominant (Immune C2)	Complete Remission/Response	Primary Tumor	Unknown
TCGA-29-1705	OV	1	555	cluster A	Unknown	Complete Remission/Response	Recurrent Tumor	Unknown
TCGA-29-1705	OV	1	555	cluster A	Lymphocyte Depleted (Immune C4)	Complete Remission/Response	Primary Tumor	Unknown
TCGA-29-1707	OV	0	1277	cluster A	Unknown	Complete Remission/Response	Recurrent Tumor	Unknown
TCGA-29-1710	OV	1	951	cluster A	IFN-gamma Dominant (Immune C2)	Partial Remission/Response	Primary Tumor	Unknown
TCGA-29-1711	OV	0	1053	cluster A	IFN-gamma Dominant (Immune C2)	Complete Remission/Response	Primary Tumor	Unknown
TCGA-29-1761	OV	1	528	cluster A	IFN-gamma Dominant (Immune C2)	Stable Disease	Primary Tumor	Unknown
TCGA-29-1762	OV	1	2634	cluster A	Lymphocyte Depleted (Immune C4)	Complete Remission/Response	Primary Tumor	Unknown
TCGA-29-1763	OV	0	2032	cluster A	IFN-gamma Dominant (Immune C2)	Complete Remission/Response	Primary Tumor	Unknown
TCGA-29-1766	OV	1	1199	cluster A	Unknown	Progressive Disease	Primary Tumor	Unknown
TCGA-29-1768	OV	1	952	cluster A	Unknown	Stable Disease	Primary Tumor	Unknown
TCGA-29-1769	OV	0	699	cluster B	Unknown	Complete Remission/Response	Primary Tumor	Unknown
TCGA-29-1770	OV	0	741	cluster A	Unknown	Complete Remission/Response	Recurrent Tumor	Unknown
TCGA-29-1770	OV	0	741	cluster A	Lymphocyte Depleted (Immune C4)	Complete Remission/Response	Primary Tumor	Unknown
TCGA-29-1774	OV	0	527	cluster A	Unknown	Progressive Disease	Primary Tumor	Unknown
TCGA-29-1776	OV	0	360	cluster A	IFN-gamma Dominant (Immune C2)	Stable Disease	Primary Tumor	Unknown
TCGA-29-1777	OV	0	374	cluster A	Unknown	Progressive Disease	Primary Tumor	Unknown
TCGA-29-1778	OV	0	454	cluster A	IFN-gamma Dominant (Immune C2)	Complete Remission/Response	Primary Tumor	Unknown
TCGA-29-1781	OV	0	255	cluster A	IFN-gamma Dominant (Immune C2)	Complete Remission/Response	Primary Tumor	Unknown
TCGA-29-1783	OV	0	220	cluster A	IFN-gamma Dominant (Immune C2)	Unknown	Primary Tumor	Unknown
TCGA-29-1784	OV	0	163	cluster A	IFN-gamma Dominant (Immune C2)	Complete Remission/Response	Primary Tumor	Unknown
TCGA-29-1785	OV	1	1104	cluster A	IFN-gamma Dominant (Immune C2)	Complete Remission/Response	Primary Tumor	Unknown
TCGA-29-2414	OV	1	2621	cluster A	Unknown	Complete Remission/Response	Recurrent Tumor	Unknown
TCGA-29-2414	OV	1	2621	cluster A	Wound Healing (Immune C1)	Complete Remission/Response	Primary Tumor	Unknown
TCGA-29-2425	OV	0	1977	cluster A	Wound Healing (Immune C1)	Complete Remission/Response	Primary Tumor	Unknown
TCGA-29-2427	OV	0	1900	cluster A	IFN-gamma Dominant (Immune C2)	Complete Remission/Response	Primary Tumor	Unknown
TCGA-29-2428	OV	0	1372	cluster A	IFN-gamma Dominant (Immune C2)	Complete Remission/Response	Primary Tumor	Unknown
TCGA-29-A5NZ	OV	1	1088	cluster A	Wound Healing (Immune C1)	Complete Remission/Response	Primary Tumor	Unknown
TCGA-2A-A8VL	PRAD	0	621	cluster A	Inflammatory (Immune C3)	Unknown	Primary Tumor	Unknown
TCGA-2A-A8VO	PRAD	0	1701	cluster A	Inflammatory (Immune C3)	Unknown	Primary Tumor	Unknown
TCGA-2A-A8VT	PRAD	0	1373	cluster A	Lymphocyte Depleted (Immune C4)	Unknown	Primary Tumor	Unknown
TCGA-2A-A8VV	PRAD	0	671	cluster A	Wound Healing (Immune C1)	Unknown	Primary Tumor	Unknown
TCGA-2A-A8VX	PRAD	0	1378	cluster A	Unknown	Unknown	Primary Tumor	Unknown
TCGA-2A-A8W1	PRAD	0	112	cluster A	Lymphocyte Depleted (Immune C4)	Unknown	Primary Tumor	Unknown
TCGA-2A-A8W3	PRAD	0	863	cluster A	Inflammatory (Immune C3)	Unknown	Primary Tumor	Unknown
TCGA-2A-AAYF	PRAD	0	1364	cluster A	Inflammatory (Immune C3)	Complete Remission/Response	Primary Tumor	Unknown
TCGA-2A-AAYO	PRAD	0	1272	cluster A	IFN-gamma Dominant (Immune C2)	Complete Remission/Response	Primary Tumor	Unknown
TCGA-2A-AAYU	PRAD	0	615	cluster A	Lymphocyte Depleted (Immune C4)	Unknown	Primary Tumor	Unknown
TCGA-2E-A9G8	UCEC	0	1249	cluster A	IFN-gamma Dominant (Immune C2)	Progressive Disease	Primary Tumor	Unknown
TCGA-2F-A9KO	BLCA	1	734	cluster B	IFN-gamma Dominant (Immune C2)	Progressive Disease	Primary Tumor	Stage IV
TCGA-2F-A9KP	BLCA	1	364	cluster B	Wound Healing (Immune C1)	Progressive Disease	Primary Tumor	Stage IV
TCGA-2F-A9KQ	BLCA	0	2886	cluster A	Wound Healing (Immune C1)	Complete Remission/Response	Primary Tumor	Stage III
TCGA-2F-A9KR	BLCA	1	3183	cluster B	Wound Healing (Immune C1)	Complete Remission/Response	Primary Tumor	Stage III
TCGA-2F-A9KT	BLCA	0	3314	cluster B	Wound Healing (Immune C1)	Complete Remission/Response	Primary Tumor	Stage II
TCGA-2F-A9KW	BLCA	1	254	cluster A	Lymphocyte Depleted (Immune C4)	Stable Disease	Primary Tumor	Stage III
TCGA-2G-AAEW	TGCT	1	618	cluster A	IFN-gamma Dominant (Immune C2)	Unknown	Primary Tumor	IS
TCGA-2G-AAEX	TGCT	0	1259	cluster A	IFN-gamma Dominant (Immune C2)	Complete Remission/Response	Primary Tumor	IS
TCGA-2G-AAF1	TGCT	0	1403	cluster A	IFN-gamma Dominant (Immune C2)	Complete Remission/Response	Primary Tumor	IS
TCGA-2G-AAF4	TGCT	0	2315	cluster A	IFN-gamma Dominant (Immune C2)	Complete Remission/Response	Primary Tumor	Stage I
TCGA-2G-AAF6	TGCT	0	3491	cluster A	IFN-gamma Dominant (Immune C2)	Complete Remission/Response	Primary Tumor	IS
TCGA-2G-AAF8	TGCT	0	3911	cluster A	IFN-gamma Dominant (Immune C2)	Complete Remission/Response	Primary Tumor	Stage I
TCGA-2G-AAFE	TGCT	0	4702	cluster A	Unknown	Complete Remission/Response	Primary Tumor	Stage II
TCGA-2G-AAFG	TGCT	0	6183	cluster A	Unknown	Complete Remission/Response	Additional - New Primary	IS
TCGA-2G-AAFG	TGCT	0	6183	cluster A	IFN-gamma Dominant (Immune C2)	Complete Remission/Response	Primary Tumor	IS
TCGA-2G-AAFH	TGCT	0	1375	cluster A	IFN-gamma Dominant (Immune C2)	Complete Remission/Response	Primary Tumor	Stage II
TCGA-2G-AAFI	TGCT	0	675	cluster A	IFN-gamma Dominant (Immune C2)	Complete Remission/Response	Primary Tumor	Stage I
TCGA-2G-AAFJ	TGCT	0	792	cluster A	Wound Healing (Immune C1)	Complete Remission/Response	Primary Tumor	Unknown
TCGA-2G-AAFL	TGCT	0	750	cluster A	IFN-gamma Dominant (Immune C2)	Complete Remission/Response	Primary Tumor	Stage I
TCGA-2G-AAFM	TGCT	0	503	cluster A	IFN-gamma Dominant (Immune C2)	Complete Remission/Response	Primary Tumor	Stage II
TCGA-2G-AAFN	TGCT	0	773	cluster A	IFN-gamma Dominant (Immune C2)	Complete Remission/Response	Primary Tumor	Stage III
TCGA-2G-AAFO	TGCT	0	685	cluster A	IFN-gamma Dominant (Immune C2)	Complete Remission/Response	Primary Tumor	Stage II
TCGA-2G-AAFV	TGCT	0	1389	cluster A	Wound Healing (Immune C1)	Complete Remission/Response	Primary Tumor	IS
TCGA-2G-AAFY	TGCT	0	1099	cluster A	IFN-gamma Dominant (Immune C2)	Complete Remission/Response	Primary Tumor	Stage II
TCGA-2G-AAFZ	TGCT	0	1353	cluster A	Wound Healing (Immune C1)	Partial Remission/Response	Primary Tumor	Stage III
TCGA-2G-AAG0	TGCT	0	1529	cluster A	IFN-gamma Dominant (Immune C2)	Complete Remission/Response	Primary Tumor	IS
TCGA-2G-AAG3	TGCT	0	1593	cluster A	Wound Healing (Immune C1)	Complete Remission/Response	Primary Tumor	IS
TCGA-2G-AAG5	TGCT	0	2299	cluster A	Wound Healing (Immune C1)	Complete Remission/Response	Primary Tumor	IS
TCGA-2G-AAG6	TGCT	0	2231	cluster A	Inflammatory (Immune C3)	Complete Remission/Response	Primary Tumor	IS
TCGA-2G-AAG7	TGCT	0	2475	cluster A	Wound Healing (Immune C1)	Complete Remission/Response	Primary Tumor	IS
TCGA-2G-AAG8	TGCT	0	2289	cluster A	IFN-gamma Dominant (Immune C2)	Complete Remission/Response	Primary Tumor	Stage I
TCGA-2G-AAG9	TGCT	0	2234	cluster A	IFN-gamma Dominant (Immune C2)	Partial Remission/Response	Primary Tumor	Stage III
TCGA-2G-AAGA	TGCT	0	2439	cluster A	Wound Healing (Immune C1)	Complete Remission/Response	Primary Tumor	Stage II
TCGA-2G-AAGC	TGCT	0	2585	cluster A	IFN-gamma Dominant (Immune C2)	Complete Remission/Response	Primary Tumor	IS
TCGA-2G-AAGE	TGCT	0	2478	cluster A	IFN-gamma Dominant (Immune C2)	Complete Remission/Response	Primary Tumor	IS
TCGA-2G-AAGF	TGCT	0	2734	cluster A	Wound Healing (Immune C1)	Complete Remission/Response	Primary Tumor	IS
TCGA-2G-AAGG	TGCT	0	2611	cluster A	IFN-gamma Dominant (Immune C2)	Partial Remission/Response	Primary Tumor	Stage III
TCGA-2G-AAGI	TGCT	0	3137	cluster A	Unknown	Complete Remission/Response	Additional - New Primary	IS
TCGA-2G-AAGI	TGCT	0	3137	cluster A	IFN-gamma Dominant (Immune C2)	Complete Remission/Response	Primary Tumor	IS
TCGA-2G-AAGJ	TGCT	0	2938	cluster A	IFN-gamma Dominant (Immune C2)	Complete Remission/Response	Primary Tumor	Stage I
TCGA-2G-AAGK	TGCT	0	3621	cluster A	IFN-gamma Dominant (Immune C2)	Complete Remission/Response	Primary Tumor	IS
TCGA-2G-AAGM	TGCT	0	3891	cluster A	Wound Healing (Immune C1)	Partial Remission/Response	Primary Tumor	IS
TCGA-2G-AAGN	TGCT	0	3656	cluster A	IFN-gamma Dominant (Immune C2)	Partial Remission/Response	Primary Tumor	Stage III
TCGA-2G-AAGO	TGCT	0	4026	cluster A	IFN-gamma Dominant (Immune C2)	Partial Remission/Response	Primary Tumor	IS
TCGA-2G-AAGP	TGCT	0	4018	cluster A	IFN-gamma Dominant (Immune C2)	Complete Remission/Response	Primary Tumor	Stage II
TCGA-2G-AAGS	TGCT	0	4816	cluster A	Wound Healing (Immune C1)	Complete Remission/Response	Primary Tumor	Stage III
TCGA-2G-AAGT	TGCT	0	4406	cluster A	Wound Healing (Immune C1)	Complete Remission/Response	Primary Tumor	IS
TCGA-2G-AAGV	TGCT	0	4527	cluster B	Wound Healing (Immune C1)	Complete Remission/Response	Primary Tumor	Unknown
TCGA-2G-AAGW	TGCT	0	4899	cluster A	Wound Healing (Immune C1)	Complete Remission/Response	Primary Tumor	IS
TCGA-2G-AAGX	TGCT	0	5514	cluster A	Wound Healing (Immune C1)	Complete Remission/Response	Primary Tumor	Stage I
TCGA-2G-AAGY	TGCT	0	5329	cluster A	Unknown	Complete Remission/Response	Additional - New Primary	IS
TCGA-2G-AAGY	TGCT	0	5329	cluster A	Wound Healing (Immune C1)	Complete Remission/Response	Primary Tumor	IS
TCGA-2G-AAGZ	TGCT	0	5233	cluster A	IFN-gamma Dominant (Immune C2)	Partial Remission/Response	Primary Tumor	Stage III
TCGA-2G-AAH0	TGCT	0	5477	cluster A	IFN-gamma Dominant (Immune C2)	Complete Remission/Response	Primary Tumor	IS
TCGA-2G-AAH2	TGCT	0	6060	cluster A	IFN-gamma Dominant (Immune C2)	Complete Remission/Response	Primary Tumor	IS
TCGA-2G-AAH3	TGCT	0	1822	cluster A	IFN-gamma Dominant (Immune C2)	Complete Remission/Response	Primary Tumor	Stage I
TCGA-2G-AAH4	TGCT	0	6210	cluster A	Wound Healing (Immune C1)	Partial Remission/Response	Primary Tumor	Stage II
TCGA-2G-AAH8	TGCT	0	2248	cluster A	IFN-gamma Dominant (Immune C2)	Partial Remission/Response	Primary Tumor	Stage III
TCGA-2G-AAHA	TGCT	0	3349	cluster A	IFN-gamma Dominant (Immune C2)	Partial Remission/Response	Primary Tumor	Stage I
TCGA-2G-AAHC	TGCT	0	5539	cluster A	IFN-gamma Dominant (Immune C2)	Complete Remission/Response	Primary Tumor	IS
TCGA-2G-AAHG	TGCT	0	1819	cluster A	IFN-gamma Dominant (Immune C2)	Complete Remission/Response	Primary Tumor	Stage I
TCGA-2G-AAHL	TGCT	0	7081	cluster A	IFN-gamma Dominant (Immune C2)	Complete Remission/Response	Primary Tumor	Stage I
TCGA-2G-AAHN	TGCT	0	6445	cluster A	IFN-gamma Dominant (Immune C2)	Complete Remission/Response	Primary Tumor	Stage I
TCGA-2G-AAHP	TGCT	0	5667	cluster A	Unknown	Complete Remission/Response	Additional - New Primary	IS
TCGA-2G-AAHP	TGCT	0	5667	cluster A	IFN-gamma Dominant (Immune C2)	Complete Remission/Response	Primary Tumor	IS
TCGA-2G-AAHT	TGCT	0	542	cluster A	IFN-gamma Dominant (Immune C2)	Complete Remission/Response	Primary Tumor	IS
TCGA-2G-AAKD	TGCT	0	6340	cluster A	IFN-gamma Dominant (Immune C2)	Partial Remission/Response	Primary Tumor	Stage III
TCGA-2G-AAKG	TGCT	0	6598	cluster A	Unknown	Complete Remission/Response	Additional - New Primary	Stage I
TCGA-2G-AAKG	TGCT	0	6598	cluster A	IFN-gamma Dominant (Immune C2)	Complete Remission/Response	Primary Tumor	Stage I
TCGA-2G-AAKH	TGCT	0	6862	cluster A	IFN-gamma Dominant (Immune C2)	Complete Remission/Response	Primary Tumor	Stage II
TCGA-2G-AAKL	TGCT	0	7023	cluster A	IFN-gamma Dominant (Immune C2)	Partial Remission/Response	Primary Tumor	Stage II
TCGA-2G-AAKM	TGCT	1	6972	cluster A	Wound Healing (Immune C1)	Complete Remission/Response	Primary Tumor	Stage II
TCGA-2G-AAL5	TGCT	0	7437	cluster A	Wound Healing (Immune C1)	Complete Remission/Response	Primary Tumor	Stage I
TCGA-2G-AAL7	TGCT	0	3991	cluster A	IFN-gamma Dominant (Immune C2)	Complete Remission/Response	Primary Tumor	IS
TCGA-2G-AALP	TGCT	0	2645	cluster A	Wound Healing (Immune C1)	Partial Remission/Response	Primary Tumor	Stage III
TCGA-2H-A9GF	ESCA	1	784	cluster A	Wound Healing (Immune C1)	Unknown	Primary Tumor	Stage III
TCGA-2H-A9GG	ESCA	1	610	cluster A	Inflammatory (Immune C3)	Unknown	Primary Tumor	Stage III
TCGA-2H-A9GH	ESCA	1	951	cluster A	IFN-gamma Dominant (Immune C2)	Unknown	Primary Tumor	Stage II
TCGA-2H-A9GI	ESCA	1	435	cluster A	IFN-gamma Dominant (Immune C2)	Unknown	Primary Tumor	Stage III
TCGA-2H-A9GJ	ESCA	1	1781	cluster A	Unknown	Unknown	Primary Tumor	Stage I
TCGA-2H-A9GK	ESCA	1	232	cluster B	Wound Healing (Immune C1)	Unknown	Primary Tumor	Stage III
TCGA-2H-A9GL	ESCA	1	180	cluster A	Wound Healing (Immune C1)	Unknown	Primary Tumor	Stage III
TCGA-2H-A9GM	ESCA	1	424	cluster B	Wound Healing (Immune C1)	Unknown	Primary Tumor	Stage II
TCGA-2H-A9GN	ESCA	1	272	cluster B	Wound Healing (Immune C1)	Unknown	Primary Tumor	Stage III
TCGA-2H-A9GO	ESCA	1	494	cluster A	Wound Healing (Immune C1)	Unknown	Primary Tumor	Stage IV
TCGA-2H-A9GQ	ESCA	1	128	cluster A	Wound Healing (Immune C1)	Unknown	Primary Tumor	Stage III
TCGA-2H-A9GR	ESCA	1	987	cluster A	IFN-gamma Dominant (Immune C2)	Unknown	Primary Tumor	Stage II
TCGA-2J-AAB1	PAAD	1	66	cluster A	TGF-beta Dominant (Immune C6)	Complete Remission/Response	Primary Tumor	Stage II
TCGA-2J-AAB4	PAAD	0	729	cluster A	Wound Healing (Immune C1)	Complete Remission/Response	Primary Tumor	Stage II
TCGA-2J-AAB6	PAAD	1	293	cluster B	IFN-gamma Dominant (Immune C2)	Progressive Disease	Primary Tumor	Stage II
TCGA-2J-AAB8	PAAD	0	80	cluster A	IFN-gamma Dominant (Immune C2)	Unknown	Primary Tumor	Stage II
TCGA-2J-AAB9	PAAD	1	627	cluster A	Inflammatory (Immune C3)	Complete Remission/Response	Primary Tumor	Stage II
TCGA-2J-AABA	PAAD	1	607	cluster A	Inflammatory (Immune C3)	Progressive Disease	Primary Tumor	Stage II
TCGA-2J-AABE	PAAD	0	676	cluster A	TGF-beta Dominant (Immune C6)	Complete Remission/Response	Primary Tumor	Stage II
TCGA-2J-AABF	PAAD	1	691	cluster A	IFN-gamma Dominant (Immune C2)	Progressive Disease	Primary Tumor	Stage II
TCGA-2J-AABH	PAAD	0	1287	cluster A	TGF-beta Dominant (Immune C6)	Complete Remission/Response	Primary Tumor	Stage II
TCGA-2J-AABI	PAAD	0	969	cluster B	Wound Healing (Immune C1)	Progressive Disease	Primary Tumor	Stage II
TCGA-2J-AABK	PAAD	0	484	cluster A	IFN-gamma Dominant (Immune C2)	Complete Remission/Response	Primary Tumor	Stage II
TCGA-2J-AABO	PAAD	0	440	cluster A	Wound Healing (Immune C1)	Progressive Disease	Primary Tumor	Stage II
TCGA-2J-AABP	PAAD	0	463	cluster A	Unknown	Complete Remission/Response	Primary Tumor	Stage II
TCGA-2J-AABR	PAAD	0	438	cluster B	Inflammatory (Immune C3)	Progressive Disease	Primary Tumor	Stage II
TCGA-2J-AABT	PAAD	0	319	cluster A	Inflammatory (Immune C3)	Unknown	Primary Tumor	Stage II
TCGA-2J-AABU	PAAD	1	277	cluster B	Wound Healing (Immune C1)	Progressive Disease	Primary Tumor	Stage II
TCGA-2J-AABV	PAAD	1	652	cluster A	Wound Healing (Immune C1)	Progressive Disease	Primary Tumor	Stage II
TCGA-2K-A9WE	KIRP	0	214	cluster A	Inflammatory (Immune C3)	Complete Remission/Response	Primary Tumor	Stage II
TCGA-2L-AAQA	PAAD	1	143	cluster A	Wound Healing (Immune C1)	Progressive Disease	Primary Tumor	Stage II
TCGA-2L-AAQE	PAAD	1	684	cluster A	IFN-gamma Dominant (Immune C2)	Progressive Disease	Primary Tumor	Stage II
TCGA-2L-AAQI	PAAD	1	103	cluster A	Wound Healing (Immune C1)	Progressive Disease	Primary Tumor	Stage II
TCGA-2L-AAQJ	PAAD	1	394	cluster A	Inflammatory (Immune C3)	Progressive Disease	Primary Tumor	Stage III
TCGA-2L-AAQL	PAAD	1	292	cluster A	TGF-beta Dominant (Immune C6)	Progressive Disease	Primary Tumor	Stage II
TCGA-2L-AAQM	PAAD	0	1383	cluster A	Unknown	Stable Disease	Primary Tumor	Stage II
TCGA-2V-A95S	LIHC	0	NA	cluster A	IFN-gamma Dominant (Immune C2)	Unknown	Primary Tumor	Stage II
TCGA-2W-A8YY	CESC	0	533	cluster A	Wound Healing (Immune C1)	Complete Remission/Response	Primary Tumor	Unknown
TCGA-2X-A9D5	TGCT	0	435	cluster A	IFN-gamma Dominant (Immune C2)	No Measureable Tumor or Tumor Markers	Primary Tumor	Stage I
TCGA-2X-A9D6	TGCT	0	607	cluster A	IFN-gamma Dominant (Immune C2)	No Measureable Tumor or Tumor Markers	Primary Tumor	Stage I
TCGA-2Y-A9GS	LIHC	1	724	cluster A	Lymphocyte Depleted (Immune C4)	Unknown	Primary Tumor	Unknown
TCGA-2Y-A9GT	LIHC	1	1624	cluster A	TGF-beta Dominant (Immune C6)	Unknown	Primary Tumor	Stage I
TCGA-2Y-A9GU	LIHC	0	1939	cluster A	Inflammatory (Immune C3)	Unknown	Primary Tumor	Stage I
TCGA-2Y-A9GV	LIHC	1	2532	cluster A	Inflammatory (Immune C3)	Unknown	Primary Tumor	Stage I
TCGA-2Y-A9GW	LIHC	1	1271	cluster A	Inflammatory (Immune C3)	Unknown	Primary Tumor	Stage I
TCGA-2Y-A9GX	LIHC	0	2442	cluster A	Inflammatory (Immune C3)	Unknown	Primary Tumor	Stage I
TCGA-2Y-A9GY	LIHC	1	757	cluster A	IFN-gamma Dominant (Immune C2)	Unknown	Primary Tumor	Stage II
TCGA-2Y-A9GZ	LIHC	1	848	cluster A	Inflammatory (Immune C3)	Unknown	Primary Tumor	Stage II
TCGA-2Y-A9H0	LIHC	0	3675	cluster A	IFN-gamma Dominant (Immune C2)	Unknown	Primary Tumor	Stage III
TCGA-2Y-A9H1	LIHC	1	1229	cluster A	Lymphocyte Depleted (Immune C4)	Unknown	Primary Tumor	Stage I
TCGA-2Y-A9H2	LIHC	0	1731	cluster A	Inflammatory (Immune C3)	Unknown	Primary Tumor	Stage I
TCGA-2Y-A9H3	LIHC	0	1516	cluster A	Inflammatory (Immune C3)	Unknown	Primary Tumor	Stage II
TCGA-2Y-A9H4	LIHC	0	1452	cluster A	Lymphocyte Depleted (Immune C4)	Unknown	Primary Tumor	Stage I
TCGA-2Y-A9H5	LIHC	1	555	cluster A	Inflammatory (Immune C3)	Unknown	Primary Tumor	Stage I
TCGA-2Y-A9H6	LIHC	0	357	cluster A	Inflammatory (Immune C3)	Unknown	Primary Tumor	Stage I
TCGA-2Y-A9H7	LIHC	0	1168	cluster A	Inflammatory (Immune C3)	Unknown	Primary Tumor	Stage I
TCGA-2Y-A9H8	LIHC	1	633	cluster A	IFN-gamma Dominant (Immune C2)	Unknown	Primary Tumor	Unknown
TCGA-2Y-A9H9	LIHC	0	697	cluster A	Lymphocyte Depleted (Immune C4)	Unknown	Primary Tumor	Stage I
TCGA-2Y-A9HA	LIHC	1	36	cluster A	Lymphocyte Depleted (Immune C4)	Unknown	Primary Tumor	Stage II
TCGA-2Y-A9HB	LIHC	0	260	cluster A	Lymphocyte Depleted (Immune C4)	Unknown	Primary Tumor	Stage I
TCGA-2Z-A9J1	KIRP	0	2298	cluster A	Inflammatory (Immune C3)	Complete Remission/Response	Primary Tumor	Stage I
TCGA-2Z-A9J2	KIRP	0	1795	cluster A	Inflammatory (Immune C3)	Complete Remission/Response	Primary Tumor	Stage I
TCGA-2Z-A9J3	KIRP	1	1771	cluster A	Inflammatory (Immune C3)	Progressive Disease	Primary Tumor	Stage II
TCGA-2Z-A9J5	KIRP	0	3050	cluster A	Inflammatory (Immune C3)	Unknown	Primary Tumor	Stage II
TCGA-2Z-A9J6	KIRP	0	1731	cluster A	Inflammatory (Immune C3)	Unknown	Primary Tumor	Stage I
TCGA-2Z-A9J7	KIRP	1	139	cluster A	Lymphocyte Depleted (Immune C4)	Progressive Disease	Primary Tumor	Stage IV
TCGA-2Z-A9J8	KIRP	0	2790	cluster A	Lymphocyte Depleted (Immune C4)	Complete Remission/Response	Primary Tumor	Stage I
TCGA-2Z-A9J9	KIRP	0	2294	cluster A	Inflammatory (Immune C3)	Complete Remission/Response	Primary Tumor	Stage I
TCGA-2Z-A9JD	KIRP	0	1060	cluster A	Inflammatory (Immune C3)	Unknown	Primary Tumor	Stage I
TCGA-2Z-A9JE	KIRP	0	1728	cluster A	Lymphocyte Depleted (Immune C4)	Complete Remission/Response	Primary Tumor	Stage I
TCGA-2Z-A9JG	KIRP	0	1662	cluster A	Inflammatory (Immune C3)	Complete Remission/Response	Primary Tumor	Stage I
TCGA-2Z-A9JI	KIRP	0	1567	cluster A	IFN-gamma Dominant (Immune C2)	Complete Remission/Response	Primary Tumor	Stage III
TCGA-2Z-A9JJ	KIRP	0	1213	cluster A	Inflammatory (Immune C3)	Complete Remission/Response	Primary Tumor	Stage I
TCGA-2Z-A9JK	KIRP	0	1186	cluster A	Inflammatory (Immune C3)	Stable Disease	Primary Tumor	Stage III
TCGA-2Z-A9JL	KIRP	0	1006	cluster A	Inflammatory (Immune C3)	Complete Remission/Response	Primary Tumor	Stage I
TCGA-2Z-A9JM	KIRP	0	934	cluster A	Inflammatory (Immune C3)	Unknown	Primary Tumor	Stage I
TCGA-2Z-A9JN	KIRP	0	740	cluster A	Inflammatory (Immune C3)	Complete Remission/Response	Primary Tumor	Stage I
TCGA-2Z-A9JO	KIRP	0	949	cluster A	Lymphocyte Depleted (Immune C4)	Complete Remission/Response	Primary Tumor	Stage I
TCGA-2Z-A9JP	KIRP	0	893	cluster A	Lymphocyte Depleted (Immune C4)	Complete Remission/Response	Primary Tumor	Stage I
TCGA-2Z-A9JQ	KIRP	0	778	cluster A	Lymphocyte Depleted (Immune C4)	Unknown	Primary Tumor	Stage I
TCGA-2Z-A9JR	KIRP	0	161	cluster A	Inflammatory (Immune C3)	Unknown	Primary Tumor	Stage I
TCGA-2Z-A9JS	KIRP	1	492	cluster A	Inflammatory (Immune C3)	Complete Remission/Response	Primary Tumor	Stage I
TCGA-2Z-A9JT	KIRP	0	684	cluster A	Inflammatory (Immune C3)	Complete Remission/Response	Primary Tumor	Stage I
TCGA-30-1714	OV	1	1158	cluster A	Unknown	Complete Remission/Response	Primary Tumor	Unknown
TCGA-30-1718	OV	1	1579	cluster A	IFN-gamma Dominant (Immune C2)	Unknown	Primary Tumor	Unknown
TCGA-30-1853	OV	1	1103	cluster A	Unknown	Complete Remission/Response	Primary Tumor	Unknown
TCGA-30-1855	OV	1	75	cluster A	IFN-gamma Dominant (Immune C2)	Unknown	Primary Tumor	Unknown
TCGA-30-1857	OV	1	8	cluster B	Unknown	Unknown	Primary Tumor	Unknown
TCGA-30-1860	OV	1	1366	cluster A	IFN-gamma Dominant (Immune C2)	Complete Remission/Response	Primary Tumor	Unknown
TCGA-30-1861	OV	1	1058	cluster A	Unknown	Unknown	Primary Tumor	Unknown
TCGA-30-1862	OV	1	186	cluster A	Wound Healing (Immune C1)	Unknown	Primary Tumor	Unknown
TCGA-30-1866	OV	1	1114	cluster A	Unknown	Complete Remission/Response	Primary Tumor	Unknown
TCGA-30-1891	OV	1	914	cluster A	Wound Healing (Immune C1)	Partial Remission/Response	Primary Tumor	Unknown
TCGA-30-1892	OV	1	1484	cluster A	Unknown	Complete Remission/Response	Primary Tumor	Unknown
TCGA-31-1944	OV	0	1386	cluster B	Wound Healing (Immune C1)	Complete Remission/Response	Primary Tumor	Unknown
TCGA-31-1946	OV	0	918	cluster A	Unknown	Unknown	Primary Tumor	Unknown
TCGA-31-1950	OV	0	571	cluster A	Unknown	Partial Remission/Response	Primary Tumor	Unknown
TCGA-31-1951	OV	0	684	cluster A	IFN-gamma Dominant (Immune C2)	Unknown	Primary Tumor	Unknown
TCGA-31-1953	OV	0	204	cluster A	IFN-gamma Dominant (Immune C2)	Progressive Disease	Primary Tumor	Unknown
TCGA-31-1956	OV	0	1342	cluster A	IFN-gamma Dominant (Immune C2)	Unknown	Primary Tumor	Unknown
TCGA-31-1959	OV	0	67	cluster A	Unknown	Unknown	Primary Tumor	Unknown
TCGA-32-1970	GBM	1	468	cluster A	Lymphocyte Depleted (Immune C4)	Unknown	Primary Tumor	Unknown
TCGA-32-1980	GBM	1	36	cluster A	Lymphocyte Depleted (Immune C4)	Unknown	Primary Tumor	Unknown
TCGA-32-1982	GBM	1	142	cluster A	Lymphocyte Depleted (Immune C4)	Unknown	Primary Tumor	Unknown
TCGA-32-2615	GBM	1	485	cluster A	Lymphocyte Depleted (Immune C4)	Unknown	Primary Tumor	Unknown
TCGA-32-2616	GBM	1	224	cluster A	Lymphocyte Depleted (Immune C4)	Unknown	Primary Tumor	Unknown
TCGA-32-2632	GBM	1	269	cluster A	Lymphocyte Depleted (Immune C4)	Progressive Disease	Primary Tumor	Unknown
TCGA-32-2634	GBM	0	693	cluster A	Lymphocyte Depleted (Immune C4)	Unknown	Primary Tumor	Unknown
TCGA-32-4213	GBM	0	604	cluster A	Lymphocyte Depleted (Immune C4)	Unknown	Primary Tumor	Unknown
TCGA-32-5222	GBM	1	585	cluster A	Lymphocyte Depleted (Immune C4)	Unknown	Primary Tumor	Unknown
TCGA-33-4532	LUSC	1	3924	cluster B	Wound Healing (Immune C1)	Complete Remission/Response	Primary Tumor	Stage I
TCGA-33-4533	LUSC	0	4068	cluster A	Wound Healing (Immune C1)	Complete Remission/Response	Primary Tumor	Stage I
TCGA-33-4538	LUSC	1	2979	cluster B	Wound Healing (Immune C1)	Complete Remission/Response	Primary Tumor	Stage III
TCGA-33-4547	LUSC	0	2419	cluster B	Wound Healing (Immune C1)	Complete Remission/Response	Primary Tumor	Stage I
TCGA-33-4566	LUSC	1	5287	cluster B	IFN-gamma Dominant (Immune C2)	Unknown	Primary Tumor	Stage I
TCGA-33-4582	LUSC	1	3149	cluster B	IFN-gamma Dominant (Immune C2)	Complete Remission/Response	Primary Tumor	Stage I
TCGA-33-4583	LUSC	1	4601	cluster B	IFN-gamma Dominant (Immune C2)	Complete Remission/Response	Primary Tumor	Stage I
TCGA-33-4586	LUSC	1	428	cluster B	Wound Healing (Immune C1)	Complete Remission/Response	Primary Tumor	Stage III
TCGA-33-4587	LUSC	1	1656	cluster A	Wound Healing (Immune C1)	Progressive Disease	Primary Tumor	Stage I
TCGA-33-4589	LUSC	1	47	cluster B	IFN-gamma Dominant (Immune C2)	Complete Remission/Response	Primary Tumor	Stage II
TCGA-33-6737	LUSC	1	601	cluster B	Unknown	Progressive Disease	Primary Tumor	Stage III
TCGA-33-6738	LUSC	0	1927	cluster B	Wound Healing (Immune C1)	Complete Remission/Response	Primary Tumor	Stage III
TCGA-33-A4WN	LUSC	1	143	cluster B	Wound Healing (Immune C1)	Complete Remission/Response	Primary Tumor	Stage I
TCGA-33-A5GW	LUSC	1	9	cluster B	Wound Healing (Immune C1)	Complete Remission/Response	Primary Tumor	Stage II
TCGA-33-AAS8	LUSC	1	1114	cluster A	Wound Healing (Immune C1)	Complete Remission/Response	Primary Tumor	Stage I
TCGA-33-AASB	LUSC	1	211	cluster B	Wound Healing (Immune C1)	Progressive Disease	Primary Tumor	Stage I
TCGA-33-AASD	LUSC	1	3376	cluster B	Wound Healing (Immune C1)	Progressive Disease	Primary Tumor	Stage I
TCGA-33-AASI	LUSC	1	1344	cluster B	Wound Healing (Immune C1)	Stable Disease	Primary Tumor	Stage II
TCGA-33-AASJ	LUSC	1	3600	cluster A	IFN-gamma Dominant (Immune C2)	Complete Remission/Response	Primary Tumor	Stage I
TCGA-33-AASL	LUSC	1	826	cluster B	IFN-gamma Dominant (Immune C2)	Progressive Disease	Primary Tumor	Stage I
TCGA-34-2596	LUSC	1	80	cluster A	Wound Healing (Immune C1)	Complete Remission/Response	Primary Tumor	Stage II
TCGA-34-2600	LUSC	1	1874	cluster B	Wound Healing (Immune C1)	Complete Remission/Response	Primary Tumor	Stage I
TCGA-34-2608	LUSC	1	1000	cluster B	Wound Healing (Immune C1)	Complete Remission/Response	Primary Tumor	Stage I
TCGA-34-5231	LUSC	1	1984	cluster A	IFN-gamma Dominant (Immune C2)	Stable Disease	Primary Tumor	Stage I
TCGA-34-5232	LUSC	0	2471	cluster B	IFN-gamma Dominant (Immune C2)	Complete Remission/Response	Primary Tumor	Stage II
TCGA-34-5234	LUSC	0	2271	cluster B	IFN-gamma Dominant (Immune C2)	Complete Remission/Response	Primary Tumor	Stage I
TCGA-34-5236	LUSC	1	276	cluster B	Wound Healing (Immune C1)	Progressive Disease	Primary Tumor	Stage II
TCGA-34-5239	LUSC	0	1834	cluster B	Wound Healing (Immune C1)	Complete Remission/Response	Primary Tumor	Stage III
TCGA-34-5240	LUSC	0	1541	cluster B	IFN-gamma Dominant (Immune C2)	Complete Remission/Response	Primary Tumor	Stage II
TCGA-34-5241	LUSC	1	515	cluster B	IFN-gamma Dominant (Immune C2)	Stable Disease	Primary Tumor	Stage I
TCGA-34-5927	LUSC	0	1361	cluster B	Wound Healing (Immune C1)	Unknown	Primary Tumor	Stage I
TCGA-34-5928	LUSC	0	1196	cluster B	Wound Healing (Immune C1)	Complete Remission/Response	Primary Tumor	Stage II
TCGA-34-5929	LUSC	1	151	cluster A	IFN-gamma Dominant (Immune C2)	Stable Disease	Primary Tumor	Stage I
TCGA-34-7107	LUSC	1	34	cluster A	Wound Healing (Immune C1)	Unknown	Primary Tumor	Stage II
TCGA-34-8454	LUSC	0	1180	cluster B	Wound Healing (Immune C1)	Complete Remission/Response	Primary Tumor	Stage III
TCGA-34-8455	LUSC	1	123	cluster B	Wound Healing (Immune C1)	Progressive Disease	Primary Tumor	Stage IV
TCGA-34-8456	LUSC	0	804	cluster B	Wound Healing (Immune C1)	Complete Remission/Response	Primary Tumor	Stage II
TCGA-34-A5IX	LUSC	0	1031	cluster B	Wound Healing (Immune C1)	Complete Remission/Response	Primary Tumor	Stage II
TCGA-35-3615	LUAD	0	14	cluster A	IFN-gamma Dominant (Immune C2)	Unknown	Primary Tumor	Stage I
TCGA-35-4122	LUAD	0	225	cluster B	Unknown	Unknown	Primary Tumor	Stage I
TCGA-35-4123	LUAD	0	182	cluster A	Unknown	Unknown	Primary Tumor	Stage I
TCGA-35-5375	LUAD	0	264	cluster B	Unknown	Unknown	Primary Tumor	Stage III
TCGA-36-1568	OV	0	875	cluster B	IFN-gamma Dominant (Immune C2)	Partial Remission/Response	Primary Tumor	Unknown
TCGA-36-1569	OV	0	885	cluster A	Unknown	Partial Remission/Response	Primary Tumor	Unknown
TCGA-36-1570	OV	0	655	cluster A	Lymphocyte Depleted (Immune C4)	Partial Remission/Response	Primary Tumor	Unknown
TCGA-36-1571	OV	1	695	cluster A	IFN-gamma Dominant (Immune C2)	Complete Remission/Response	Primary Tumor	Unknown
TCGA-36-1574	OV	0	686	cluster A	IFN-gamma Dominant (Immune C2)	Complete Remission/Response	Primary Tumor	Unknown
TCGA-36-1575	OV	0	260	cluster A	Lymphocyte Depleted (Immune C4)	Unknown	Primary Tumor	Unknown
TCGA-36-1576	OV	0	915	cluster A	Unknown	Complete Remission/Response	Primary Tumor	Unknown
TCGA-36-1577	OV	0	783	cluster A	Wound Healing (Immune C1)	Complete Remission/Response	Primary Tumor	Unknown
TCGA-36-1578	OV	0	847	cluster A	IFN-gamma Dominant (Immune C2)	Unknown	Primary Tumor	Unknown
TCGA-36-1580	OV	1	737	cluster A	Wound Healing (Immune C1)	Unknown	Primary Tumor	Unknown
TCGA-36-1581	OV	0	751	cluster A	IFN-gamma Dominant (Immune C2)	Complete Remission/Response	Primary Tumor	Unknown
TCGA-37-3783	LUSC	0	122	cluster B	IFN-gamma Dominant (Immune C2)	Unknown	Primary Tumor	Stage III
TCGA-37-3789	LUSC	0	13	cluster B	IFN-gamma Dominant (Immune C2)	Unknown	Primary Tumor	Stage I
TCGA-37-3792	LUSC	0	12	cluster B	IFN-gamma Dominant (Immune C2)	Unknown	Primary Tumor	Stage I
TCGA-37-4129	LUSC	0	242	cluster A	Lymphocyte Depleted (Immune C4)	Complete Remission/Response	Primary Tumor	Stage I
TCGA-37-4130	LUSC	0	247	cluster A	IFN-gamma Dominant (Immune C2)	Unknown	Primary Tumor	Stage I
TCGA-37-4132	LUSC	0	227	cluster A	IFN-gamma Dominant (Immune C2)	Complete Remission/Response	Primary Tumor	Stage IV
TCGA-37-4133	LUSC	0	238	cluster A	IFN-gamma Dominant (Immune C2)	Unknown	Primary Tumor	Stage III
TCGA-37-4135	LUSC	0	207	cluster A	IFN-gamma Dominant (Immune C2)	Unknown	Primary Tumor	Stage I
TCGA-37-4141	LUSC	0	12	cluster A	IFN-gamma Dominant (Immune C2)	Unknown	Primary Tumor	Stage I
TCGA-37-5819	LUSC	0	103	cluster A	Wound Healing (Immune C1)	Unknown	Primary Tumor	Stage III
TCGA-37-A5EL	LUSC	1	1143	cluster B	Wound Healing (Immune C1)	Unknown	Primary Tumor	Stage II
TCGA-37-A5EM	LUSC	0	867	cluster B	IFN-gamma Dominant (Immune C2)	Complete Remission/Response	Primary Tumor	Stage II
TCGA-37-A5EN	LUSC	0	660	cluster A	Wound Healing (Immune C1)	Complete Remission/Response	Primary Tumor	Stage III
TCGA-38-4625	LUAD	0	2973	cluster A	Unknown	Complete Remission/Response	Primary Tumor	Stage I
TCGA-38-4626	LUAD	0	3674	cluster A	Inflammatory (Immune C3)	Complete Remission/Response	Primary Tumor	Unknown
TCGA-38-4627	LUAD	1	1147	cluster B	Wound Healing (Immune C1)	Complete Remission/Response	Primary Tumor	Stage II
TCGA-38-4628	LUAD	1	1492	cluster A	Lymphocyte Depleted (Immune C4)	Complete Remission/Response	Primary Tumor	Stage II
TCGA-38-4629	LUAD	1	864	cluster B	Unknown	Complete Remission/Response	Primary Tumor	Stage II
TCGA-38-4630	LUAD	1	1073	cluster A	Unknown	Complete Remission/Response	Primary Tumor	Stage I
TCGA-38-4631	LUAD	1	354	cluster A	IFN-gamma Dominant (Immune C2)	Progressive Disease	Primary Tumor	Stage I
TCGA-38-4632	LUAD	1	1357	cluster A	IFN-gamma Dominant (Immune C2)	Complete Remission/Response	Primary Tumor	Stage IV
TCGA-38-6178	LUAD	0	448	cluster A	IFN-gamma Dominant (Immune C2)	Stable Disease	Primary Tumor	Stage III
TCGA-38-7271	LUAD	1	800	cluster A	TGF-beta Dominant (Immune C6)	Complete Remission/Response	Primary Tumor	Stage I
TCGA-38-A44F	LUAD	0	133	cluster B	Inflammatory (Immune C3)	Complete Remission/Response	Primary Tumor	Stage I
TCGA-39-5011	LUSC	0	4053	cluster B	IFN-gamma Dominant (Immune C2)	Complete Remission/Response	Primary Tumor	Stage I
TCGA-39-5019	LUSC	0	3387	cluster B	Wound Healing (Immune C1)	Complete Remission/Response	Primary Tumor	Stage I
TCGA-39-5021	LUSC	1	2086	cluster A	Wound Healing (Immune C1)	Complete Remission/Response	Primary Tumor	Stage I
TCGA-39-5022	LUSC	1	1679	cluster B	IFN-gamma Dominant (Immune C2)	Unknown	Primary Tumor	Stage I
TCGA-39-5024	LUSC	0	2510	cluster B	IFN-gamma Dominant (Immune C2)	Complete Remission/Response	Primary Tumor	Stage III
TCGA-39-5027	LUSC	0	3108	cluster B	Wound Healing (Immune C1)	Complete Remission/Response	Primary Tumor	Stage I
TCGA-39-5028	LUSC	1	52	cluster B	IFN-gamma Dominant (Immune C2)	Unknown	Primary Tumor	Stage III
TCGA-39-5029	LUSC	1	740	cluster B	IFN-gamma Dominant (Immune C2)	Stable Disease	Primary Tumor	Stage III
TCGA-39-5030	LUSC	1	59	cluster B	IFN-gamma Dominant (Immune C2)	Complete Remission/Response	Primary Tumor	Stage III
TCGA-39-5031	LUSC	1	1841	cluster B	Wound Healing (Immune C1)	Complete Remission/Response	Primary Tumor	Stage I
TCGA-39-5034	LUSC	1	1107	cluster A	Wound Healing (Immune C1)	Complete Remission/Response	Primary Tumor	Stage II
TCGA-39-5035	LUSC	0	2080	cluster B	IFN-gamma Dominant (Immune C2)	Complete Remission/Response	Primary Tumor	Stage I
TCGA-39-5036	LUSC	0	2165	cluster B	Wound Healing (Immune C1)	Complete Remission/Response	Primary Tumor	Stage I
TCGA-39-5037	LUSC	0	1690	cluster B	Wound Healing (Immune C1)	Complete Remission/Response	Primary Tumor	Stage II
TCGA-39-5039	LUSC	1	544	cluster B	Wound Healing (Immune C1)	Complete Remission/Response	Primary Tumor	Stage II
TCGA-39-5040	LUSC	1	519	cluster A	Wound Healing (Immune C1)	Stable Disease	Primary Tumor	Stage III
TCGA-3A-A9I5	PAAD	0	1794	cluster A	Wound Healing (Immune C1)	Complete Remission/Response	Primary Tumor	Unknown
TCGA-3A-A9I7	PAAD	0	1323	cluster A	TGF-beta Dominant (Immune C6)	Unknown	Primary Tumor	Stage II
TCGA-3A-A9I9	PAAD	1	634	cluster A	Inflammatory (Immune C3)	Stable Disease	Primary Tumor	Stage II
TCGA-3A-A9IB	PAAD	1	224	cluster A	Wound Healing (Immune C1)	Unknown	Primary Tumor	Stage II
TCGA-3A-A9IC	PAAD	1	738	cluster A	Wound Healing (Immune C1)	Stable Disease	Primary Tumor	Stage II
TCGA-3A-A9IH	PAAD	0	1021	cluster A	IFN-gamma Dominant (Immune C2)	Stable Disease	Primary Tumor	Stage I
TCGA-3A-A9IJ	PAAD	0	1854	cluster A	Unknown	Complete Remission/Response	Primary Tumor	Stage I
TCGA-3A-A9IL	PAAD	0	2741	cluster A	Unknown	Unknown	Primary Tumor	Stage I
TCGA-3A-A9IN	PAAD	0	2084	cluster A	Unknown	Complete Remission/Response	Primary Tumor	Stage I
TCGA-3A-A9IO	PAAD	0	1942	cluster A	Unknown	Unknown	Primary Tumor	Unknown
TCGA-3A-A9IR	PAAD	0	1542	cluster A	Unknown	Complete Remission/Response	Primary Tumor	Stage I
TCGA-3A-A9IS	PAAD	0	998	cluster A	Unknown	Complete Remission/Response	Primary Tumor	Stage I
TCGA-3A-A9IU	PAAD	1	458	cluster B	IFN-gamma Dominant (Immune C2)	Unknown	Primary Tumor	Stage II
TCGA-3A-A9IV	PAAD	0	1103	cluster A	Unknown	Complete Remission/Response	Primary Tumor	Stage I
TCGA-3A-A9IX	PAAD	0	1037	cluster A	Inflammatory (Immune C3)	Complete Remission/Response	Primary Tumor	Stage I
TCGA-3A-A9IZ	PAAD	1	308	cluster A	Wound Healing (Immune C1)	Progressive Disease	Primary Tumor	Stage II
TCGA-3A-A9J0	PAAD	0	743	cluster A	Wound Healing (Immune C1)	Progressive Disease	Primary Tumor	Stage II
TCGA-3B-A9HJ	SARC	0	1104	cluster A	Unknown	Unknown	Primary Tumor	Unknown
TCGA-3B-A9HL	SARC	1	599	cluster A	TGF-beta Dominant (Immune C6)	Unknown	Primary Tumor	Unknown
TCGA-3B-A9HO	SARC	0	959	cluster A	IFN-gamma Dominant (Immune C2)	Unknown	Primary Tumor	Unknown
TCGA-3B-A9HP	SARC	1	1627	cluster A	Wound Healing (Immune C1)	Unknown	Primary Tumor	Unknown
TCGA-3B-A9HQ	SARC	0	2085	cluster A	IFN-gamma Dominant (Immune C2)	Unknown	Primary Tumor	Unknown
TCGA-3B-A9HR	SARC	1	2694	cluster A	Wound Healing (Immune C1)	Unknown	Primary Tumor	Unknown
TCGA-3B-A9HS	SARC	1	1366	cluster A	Inflammatory (Immune C3)	Unknown	Primary Tumor	Unknown
TCGA-3B-A9HT	SARC	0	1665	cluster A	IFN-gamma Dominant (Immune C2)	Unknown	Primary Tumor	Unknown
TCGA-3B-A9HU	SARC	0	768	cluster A	IFN-gamma Dominant (Immune C2)	Unknown	Primary Tumor	Unknown
TCGA-3B-A9HV	SARC	1	437	cluster A	Wound Healing (Immune C1)	Unknown	Primary Tumor	Unknown
TCGA-3B-A9HX	SARC	0	1303	cluster A	Wound Healing (Immune C1)	Unknown	Primary Tumor	Unknown
TCGA-3B-A9HY	SARC	0	314	cluster A	IFN-gamma Dominant (Immune C2)	Unknown	Primary Tumor	Unknown
TCGA-3B-A9HZ	SARC	0	1170	cluster A	Inflammatory (Immune C3)	Unknown	Primary Tumor	Unknown
TCGA-3B-A9I0	SARC	0	1096	cluster A	IFN-gamma Dominant (Immune C2)	Unknown	Primary Tumor	Unknown
TCGA-3B-A9I1	SARC	1	567	cluster A	Lymphocyte Depleted (Immune C4)	Unknown	Primary Tumor	Unknown
TCGA-3B-A9I3	SARC	0	808	cluster A	Wound Healing (Immune C1)	Unknown	Primary Tumor	Unknown
TCGA-3C-AAAU	BRCA	0	4047	cluster A	Wound Healing (Immune C1)	Unknown	Primary Tumor	Stage X
TCGA-3C-AALI	BRCA	0	4005	cluster A	Wound Healing (Immune C1)	Unknown	Primary Tumor	Stage II
TCGA-3C-AALJ	BRCA	0	1474	cluster A	Wound Healing (Immune C1)	Unknown	Primary Tumor	Stage II
TCGA-3C-AALK	BRCA	0	1448	cluster A	Wound Healing (Immune C1)	Unknown	Primary Tumor	Stage I
TCGA-3E-AAAY	PAAD	0	2285	cluster A	IFN-gamma Dominant (Immune C2)	Complete Remission/Response	Primary Tumor	Stage II
TCGA-3E-AAAZ	PAAD	1	2182	cluster A	Inflammatory (Immune C3)	Unknown	Primary Tumor	Stage II
TCGA-3G-AB0O	THYM	0	2086	cluster A	Unknown	Unknown	Primary Tumor	Unknown
TCGA-3G-AB0Q	THYM	0	1799	cluster A	Unknown	Unknown	Primary Tumor	Unknown
TCGA-3G-AB0T	THYM	1	2488	cluster A	Unknown	Unknown	Primary Tumor	Unknown
TCGA-3G-AB19	THYM	1	2910	cluster A	Unknown	Unknown	Primary Tumor	Unknown
TCGA-3H-AB3K	MESO	1	1715	cluster A	TGF-beta Dominant (Immune C6)	Unknown	Primary Tumor	Stage II
TCGA-3H-AB3L	MESO	1	361	cluster A	IFN-gamma Dominant (Immune C2)	Unknown	Primary Tumor	Stage III
TCGA-3H-AB3M	MESO	1	885	cluster A	Lymphocyte Depleted (Immune C4)	Unknown	Primary Tumor	Stage III
TCGA-3H-AB3O	MESO	1	1302	cluster A	Unknown	Unknown	Primary Tumor	Stage III
TCGA-3H-AB3S	MESO	1	385	cluster A	Wound Healing (Immune C1)	Unknown	Primary Tumor	Stage II
TCGA-3H-AB3T	MESO	1	414	cluster A	IFN-gamma Dominant (Immune C2)	Unknown	Primary Tumor	Stage I
TCGA-3H-AB3U	MESO	1	826	cluster A	Wound Healing (Immune C1)	Unknown	Primary Tumor	Stage III
TCGA-3H-AB3X	MESO	0	1490	cluster A	Inflammatory (Immune C3)	Unknown	Primary Tumor	Stage III
TCGA-3K-AAZ8	LIHC	0	396	cluster A	Lymphocyte Depleted (Immune C4)	Unknown	Primary Tumor	Stage III
TCGA-3L-AA1B	COAD	0	475	cluster A	Wound Healing (Immune C1)	Complete Remission/Response	Primary Tumor	Stage I
TCGA-3M-AB46	STAD	0	1765	cluster A	IFN-gamma Dominant (Immune C2)	Complete Remission/Response	Primary Tumor	Stage I
TCGA-3M-AB47	STAD	1	NA	cluster A	Wound Healing (Immune C1)	Stable Disease	Primary Tumor	Stage III
TCGA-3N-A9WB	SKCM	1	518	cluster A	Unknown	Unknown	Metastatic	Stage I
TCGA-3N-A9WC	SKCM	0	2022	cluster A	Unknown	Unknown	Metastatic	Stage II
TCGA-3N-A9WD	SKCM	1	395	cluster A	Unknown	Unknown	Metastatic	Stage III
TCGA-3P-A9WA	OV	0	420	cluster A	Lymphocyte Depleted (Immune C4)	Complete Remission/Response	Primary Tumor	Unknown
TCGA-3Q-A9WF	THYM	0	467	cluster A	Unknown	Unknown	Primary Tumor	Unknown
TCGA-3R-A8YX	SARC	1	17	cluster A	Wound Healing (Immune C1)	Unknown	Primary Tumor	Unknown
TCGA-3S-A8YW	THYM	0	643	cluster A	Unknown	Unknown	Primary Tumor	Unknown
TCGA-3S-AAYX	THYM	0	571	cluster A	Unknown	Unknown	Primary Tumor	Unknown
TCGA-3T-AA9L	THYM	0	1050	cluster A	Unknown	Unknown	Primary Tumor	Unknown
TCGA-3U-A98D	MESO	1	142	cluster A	Wound Healing (Immune C1)	Unknown	Primary Tumor	Stage III
TCGA-3U-A98E	MESO	0	1916	cluster A	IFN-gamma Dominant (Immune C2)	Unknown	Primary Tumor	Stage IV
TCGA-3U-A98F	MESO	1	536	cluster A	Lymphocyte Depleted (Immune C4)	Unknown	Primary Tumor	Stage III
TCGA-3U-A98G	MESO	1	630	cluster A	TGF-beta Dominant (Immune C6)	Unknown	Primary Tumor	Stage IV
TCGA-3U-A98H	MESO	1	1156	cluster A	TGF-beta Dominant (Immune C6)	Unknown	Primary Tumor	Stage IV
TCGA-3U-A98I	MESO	1	860	cluster A	TGF-beta Dominant (Immune C6)	Unknown	Primary Tumor	Stage IV
TCGA-3U-A98J	MESO	1	741	cluster A	Inflammatory (Immune C3)	Unknown	Primary Tumor	Stage III
TCGA-3X-AAV9	CHOL	1	339	cluster A	Inflammatory (Immune C3)	Unknown	Primary Tumor	Stage I
TCGA-3X-AAVA	CHOL	1	445	cluster A	Inflammatory (Immune C3)	Unknown	Primary Tumor	Stage II
TCGA-3X-AAVB	CHOL	0	402	cluster A	Wound Healing (Immune C1)	Unknown	Primary Tumor	Stage IV
TCGA-3X-AAVC	CHOL	0	709	cluster A	Unknown	Unknown	Primary Tumor	Stage I
TCGA-3X-AAVE	CHOL	0	650	cluster A	IFN-gamma Dominant (Immune C2)	Unknown	Primary Tumor	Stage II
TCGA-3Z-A93Z	KIRC	0	385	cluster A	Inflammatory (Immune C3)	Complete Remission/Response	Primary Tumor	Stage I
TCGA-41-2571	GBM	1	26	cluster A	Lymphocyte Depleted (Immune C4)	Unknown	Primary Tumor	Unknown
TCGA-41-2572	GBM	1	406	cluster A	Lymphocyte Depleted (Immune C4)	Unknown	Primary Tumor	Unknown
TCGA-41-3915	GBM	1	360	cluster A	Lymphocyte Depleted (Immune C4)	Unknown	Primary Tumor	Unknown
TCGA-41-4097	GBM	1	6	cluster A	Lymphocyte Depleted (Immune C4)	Unknown	Primary Tumor	Unknown
TCGA-41-5651	GBM	1	460	cluster A	Lymphocyte Depleted (Immune C4)	Unknown	Primary Tumor	Unknown
TCGA-43-2576	LUSC	0	1223	cluster B	Wound Healing (Immune C1)	Complete Remission/Response	Primary Tumor	Stage III
TCGA-43-2578	LUSC	1	684	cluster A	Wound Healing (Immune C1)	Complete Remission/Response	Primary Tumor	Stage I
TCGA-43-2581	LUSC	0	1176	cluster A	TGF-beta Dominant (Immune C6)	Complete Remission/Response	Primary Tumor	Stage III
TCGA-43-3394	LUSC	1	1190	cluster A	Wound Healing (Immune C1)	Complete Remission/Response	Primary Tumor	Stage I
TCGA-43-3920	LUSC	0	1007	cluster B	Wound Healing (Immune C1)	Complete Remission/Response	Primary Tumor	Stage I
TCGA-43-5668	LUSC	1	559	cluster A	IFN-gamma Dominant (Immune C2)	Complete Remission/Response	Primary Tumor	Stage II
TCGA-43-5670	LUSC	0	849	cluster B	IFN-gamma Dominant (Immune C2)	Complete Remission/Response	Primary Tumor	Stage II
TCGA-43-6143	LUSC	0	699	cluster B	Wound Healing (Immune C1)	Complete Remission/Response	Primary Tumor	Stage I
TCGA-43-6647	LUSC	0	757	cluster B	Wound Healing (Immune C1)	Complete Remission/Response	Primary Tumor	Stage II
TCGA-43-6770	LUSC	0	653	cluster B	Wound Healing (Immune C1)	Complete Remission/Response	Primary Tumor	Stage I
TCGA-43-6771	LUSC	1	166	cluster B	Wound Healing (Immune C1)	Progressive Disease	Primary Tumor	Stage I
TCGA-43-6773	LUSC	1	116	cluster B	IFN-gamma Dominant (Immune C2)	Unknown	Primary Tumor	Stage II
TCGA-43-7656	LUSC	0	596	cluster B	IFN-gamma Dominant (Immune C2)	Complete Remission/Response	Primary Tumor	Stage I
TCGA-43-7657	LUSC	0	236	cluster A	Wound Healing (Immune C1)	Complete Remission/Response	Primary Tumor	Stage I
TCGA-43-7658	LUSC	1	2378	cluster A	IFN-gamma Dominant (Immune C2)	Complete Remission/Response	Primary Tumor	Stage I
TCGA-43-8115	LUSC	0	407	cluster B	Wound Healing (Immune C1)	Stable Disease	Primary Tumor	Stage II
TCGA-43-8116	LUSC	0	358	cluster B	Wound Healing (Immune C1)	Complete Remission/Response	Primary Tumor	Stage I
TCGA-43-8118	LUSC	1	89	cluster B	Lymphocyte Depleted (Immune C4)	Unknown	Primary Tumor	Stage I
TCGA-43-A474	LUSC	0	353	cluster B	Wound Healing (Immune C1)	Complete Remission/Response	Primary Tumor	Stage II
TCGA-43-A475	LUSC	0	296	cluster A	IFN-gamma Dominant (Immune C2)	Complete Remission/Response	Primary Tumor	Stage II
TCGA-43-A56U	LUSC	0	432	cluster B	IFN-gamma Dominant (Immune C2)	Complete Remission/Response	Primary Tumor	Stage I
TCGA-43-A56V	LUSC	0	366	cluster B	Wound Healing (Immune C1)	Complete Remission/Response	Primary Tumor	Stage III
TCGA-44-2655	LUAD	0	1324	cluster B	IFN-gamma Dominant (Immune C2)	Complete Remission/Response	Primary Tumor	Stage I
TCGA-44-2656	LUAD	0	1429	cluster A	IFN-gamma Dominant (Immune C2)	Complete Remission/Response	Primary Tumor	Stage I
TCGA-44-2657	LUAD	0	1351	cluster A	IFN-gamma Dominant (Immune C2)	Complete Remission/Response	Primary Tumor	Stage I
TCGA-44-2659	LUAD	0	1367	cluster A	Inflammatory (Immune C3)	Complete Remission/Response	Primary Tumor	Stage II
TCGA-44-2661	LUAD	0	1159	cluster A	Unknown	Complete Remission/Response	Primary Tumor	Stage I
TCGA-44-2662	LUAD	0	1280	cluster A	Lymphocyte Depleted (Immune C4)	Progressive Disease	Primary Tumor	Stage I
TCGA-44-2665	LUAD	0	1301	cluster B	TGF-beta Dominant (Immune C6)	Stable Disease	Primary Tumor	Stage II
TCGA-44-2666	LUAD	1	97	cluster A	IFN-gamma Dominant (Immune C2)	Unknown	Primary Tumor	Stage I
TCGA-44-2668	LUAD	1	761	cluster B	Unknown	Complete Remission/Response	Primary Tumor	Stage I
TCGA-44-3396	LUAD	0	1130	cluster B	IFN-gamma Dominant (Immune C2)	Complete Remission/Response	Primary Tumor	Stage III
TCGA-44-3398	LUAD	0	1163	cluster B	Unknown	Complete Remission/Response	Primary Tumor	Stage I
TCGA-44-3917	LUAD	0	1183	cluster A	Unknown	Complete Remission/Response	Primary Tumor	Stage I
TCGA-44-3918	LUAD	0	1036	cluster A	Unknown	Complete Remission/Response	Primary Tumor	Stage I
TCGA-44-3919	LUAD	1	1026	cluster B	IFN-gamma Dominant (Immune C2)	Complete Remission/Response	Primary Tumor	Stage I
TCGA-44-4112	LUAD	1	808	cluster A	Wound Healing (Immune C1)	Complete Remission/Response	Primary Tumor	Stage I
TCGA-44-5643	LUAD	0	1013	cluster A	Unknown	Unknown	Primary Tumor	Stage III
TCGA-44-5644	LUAD	0	863	cluster A	Unknown	Complete Remission/Response	Primary Tumor	Stage I
TCGA-44-5645	LUAD	0	852	cluster A	Inflammatory (Immune C3)	Complete Remission/Response	Primary Tumor	Stage I
TCGA-44-6145	LUAD	0	595	cluster B	IFN-gamma Dominant (Immune C2)	Complete Remission/Response	Primary Tumor	Stage I
TCGA-44-6146	LUAD	0	728	cluster A	Inflammatory (Immune C3)	Complete Remission/Response	Primary Tumor	Stage II
TCGA-44-6147	LUAD	0	845	cluster A	Unknown	Complete Remission/Response	Primary Tumor	Stage I
TCGA-44-6148	LUAD	0	704	cluster A	Inflammatory (Immune C3)	Complete Remission/Response	Primary Tumor	Stage I
TCGA-44-6774	LUAD	0	658	cluster A	Wound Healing (Immune C1)	Complete Remission/Response	Primary Tumor	Stage III
TCGA-44-6775	LUAD	0	705	cluster A	TGF-beta Dominant (Immune C6)	Complete Remission/Response	Primary Tumor	Stage I
TCGA-44-6776	LUAD	0	2616	cluster A	Inflammatory (Immune C3)	Complete Remission/Response	Primary Tumor	Stage I
TCGA-44-6777	LUAD	1	987	cluster A	Inflammatory (Immune C3)	Complete Remission/Response	Primary Tumor	Stage I
TCGA-44-6778	LUAD	0	1864	cluster A	Unknown	Complete Remission/Response	Primary Tumor	Stage I
TCGA-44-6779	LUAD	1	500	cluster B	TGF-beta Dominant (Immune C6)	Progressive Disease	Primary Tumor	Stage II
TCGA-44-7659	LUAD	0	691	cluster A	Inflammatory (Immune C3)	Complete Remission/Response	Primary Tumor	Stage I
TCGA-44-7660	LUAD	0	592	cluster B	Unknown	Progressive Disease	Primary Tumor	Stage I
TCGA-44-7661	LUAD	1	557	cluster B	Unknown	Complete Remission/Response	Primary Tumor	Stage I
TCGA-44-7662	LUAD	0	218	cluster A	IFN-gamma Dominant (Immune C2)	Complete Remission/Response	Primary Tumor	Stage I
TCGA-44-7667	LUAD	0	1097	cluster A	Unknown	Complete Remission/Response	Primary Tumor	Stage II
TCGA-44-7669	LUAD	1	574	cluster A	Unknown	Complete Remission/Response	Primary Tumor	Stage II
TCGA-44-7670	LUAD	0	882	cluster A	Wound Healing (Immune C1)	Complete Remission/Response	Primary Tumor	Stage II
TCGA-44-7671	LUAD	0	889	cluster B	Inflammatory (Immune C3)	Complete Remission/Response	Primary Tumor	Stage I
TCGA-44-7672	LUAD	0	719	cluster A	IFN-gamma Dominant (Immune C2)	Complete Remission/Response	Primary Tumor	Stage I
TCGA-44-8117	LUAD	0	385	cluster A	Wound Healing (Immune C1)	Complete Remission/Response	Primary Tumor	Stage I
TCGA-44-8119	LUAD	0	285	cluster A	Wound Healing (Immune C1)	Complete Remission/Response	Primary Tumor	Stage II
TCGA-44-8120	LUAD	0	260	cluster A	Inflammatory (Immune C3)	Complete Remission/Response	Primary Tumor	Stage I
TCGA-44-A479	LUAD	0	486	cluster A	IFN-gamma Dominant (Immune C2)	Complete Remission/Response	Primary Tumor	Stage I
TCGA-44-A47A	LUAD	0	466	cluster A	IFN-gamma Dominant (Immune C2)	Complete Remission/Response	Primary Tumor	Stage I
TCGA-44-A47B	LUAD	0	287	cluster A	Inflammatory (Immune C3)	Complete Remission/Response	Primary Tumor	Stage I
TCGA-44-A47G	LUAD	0	351	cluster A	Inflammatory (Immune C3)	Complete Remission/Response	Primary Tumor	Stage I
TCGA-44-A4SS	LUAD	0	415	cluster B	Inflammatory (Immune C3)	Complete Remission/Response	Primary Tumor	Stage I
TCGA-44-A4SU	LUAD	1	409	cluster A	Inflammatory (Immune C3)	Complete Remission/Response	Primary Tumor	Stage I
TCGA-46-3765	LUSC	0	405	cluster B	IFN-gamma Dominant (Immune C2)	Complete Remission/Response	Primary Tumor	Stage I
TCGA-46-3766	LUSC	0	370	cluster B	TGF-beta Dominant (Immune C6)	Complete Remission/Response	Primary Tumor	Stage I
TCGA-46-3767	LUSC	0	396	cluster B	Wound Healing (Immune C1)	Complete Remission/Response	Primary Tumor	Stage I
TCGA-46-3768	LUSC	1	299	cluster A	Lymphocyte Depleted (Immune C4)	Complete Remission/Response	Primary Tumor	Stage III
TCGA-46-3769	LUSC	0	135	cluster B	IFN-gamma Dominant (Immune C2)	Complete Remission/Response	Primary Tumor	Unknown
TCGA-46-6025	LUSC	0	324	cluster B	IFN-gamma Dominant (Immune C2)	Complete Remission/Response	Primary Tumor	Stage II
TCGA-46-6026	LUSC	0	423	cluster B	Wound Healing (Immune C1)	Complete Remission/Response	Primary Tumor	Stage II
TCGA-49-4486	LUAD	1	2318	cluster A	Inflammatory (Immune C3)	Complete Remission/Response	Primary Tumor	Stage I
TCGA-49-4487	LUAD	1	855	cluster A	IFN-gamma Dominant (Immune C2)	Complete Remission/Response	Primary Tumor	Stage I
TCGA-49-4488	LUAD	1	869	cluster A	IFN-gamma Dominant (Immune C2)	Unknown	Primary Tumor	Stage I
TCGA-49-4490	LUAD	1	385	cluster B	Wound Healing (Immune C1)	Unknown	Primary Tumor	Stage III
TCGA-49-4494	LUAD	1	1081	cluster B	IFN-gamma Dominant (Immune C2)	Complete Remission/Response	Primary Tumor	Stage III
TCGA-49-4501	LUAD	1	1421	cluster A	IFN-gamma Dominant (Immune C2)	Complete Remission/Response	Primary Tumor	Stage I
TCGA-49-4505	LUAD	1	428	cluster A	IFN-gamma Dominant (Immune C2)	Complete Remission/Response	Primary Tumor	Stage II
TCGA-49-4506	LUAD	1	999	cluster B	IFN-gamma Dominant (Immune C2)	Complete Remission/Response	Primary Tumor	Stage II
TCGA-49-4507	LUAD	1	268	cluster B	IFN-gamma Dominant (Immune C2)	Progressive Disease	Primary Tumor	Stage III
TCGA-49-4510	LUAD	1	896	cluster A	Inflammatory (Immune C3)	Stable Disease	Primary Tumor	Stage II
TCGA-49-4512	LUAD	1	905	cluster A	TGF-beta Dominant (Immune C6)	Progressive Disease	Primary Tumor	Stage III
TCGA-49-4514	LUAD	0	1700	cluster A	Wound Healing (Immune C1)	Complete Remission/Response	Primary Tumor	Stage I
TCGA-49-6742	LUAD	1	488	cluster A	IFN-gamma Dominant (Immune C2)	Progressive Disease	Primary Tumor	Stage II
TCGA-49-6743	LUAD	0	1621	cluster B	Unknown	Complete Remission/Response	Primary Tumor	Stage III
TCGA-49-6744	LUAD	0	1683	cluster A	IFN-gamma Dominant (Immune C2)	Complete Remission/Response	Primary Tumor	Stage II
TCGA-49-6745	LUAD	0	522	cluster B	IFN-gamma Dominant (Immune C2)	Unknown	Primary Tumor	Stage III
TCGA-49-6761	LUAD	0	354	cluster B	IFN-gamma Dominant (Immune C2)	Complete Remission/Response	Primary Tumor	Stage III
TCGA-49-6767	LUAD	0	677	cluster B	Wound Healing (Immune C1)	Unknown	Primary Tumor	Stage II
TCGA-49-AAQV	LUAD	1	677	cluster B	IFN-gamma Dominant (Immune C2)	Complete Remission/Response	Primary Tumor	Stage II
TCGA-49-AAR0	LUAD	0	4765	cluster A	IFN-gamma Dominant (Immune C2)	Complete Remission/Response	Primary Tumor	Stage I
TCGA-49-AAR2	LUAD	0	2224	cluster A	IFN-gamma Dominant (Immune C2)	Complete Remission/Response	Primary Tumor	Stage I
TCGA-49-AAR3	LUAD	0	1893	cluster B	IFN-gamma Dominant (Immune C2)	Complete Remission/Response	Primary Tumor	Stage II
TCGA-49-AAR4	LUAD	1	879	cluster A	IFN-gamma Dominant (Immune C2)	Stable Disease	Primary Tumor	Stage III
TCGA-49-AAR9	LUAD	1	260	cluster A	Wound Healing (Immune C1)	Progressive Disease	Primary Tumor	Stage II
TCGA-49-AARE	LUAD	1	1229	cluster B	Wound Healing (Immune C1)	Complete Remission/Response	Primary Tumor	Stage I
TCGA-49-AARN	LUAD	1	1135	cluster A	IFN-gamma Dominant (Immune C2)	Complete Remission/Response	Primary Tumor	Stage I
TCGA-49-AARO	LUAD	0	3759	cluster A	TGF-beta Dominant (Immune C6)	Complete Remission/Response	Primary Tumor	Stage I
TCGA-49-AARQ	LUAD	0	6732	cluster A	IFN-gamma Dominant (Immune C2)	Complete Remission/Response	Primary Tumor	Stage I
TCGA-49-AARR	LUAD	0	4992	cluster A	Inflammatory (Immune C3)	Complete Remission/Response	Primary Tumor	Stage I
TCGA-4A-A93W	KIRP	0	4	cluster A	Inflammatory (Immune C3)	Complete Remission/Response	Primary Tumor	Stage I
TCGA-4A-A93X	KIRP	0	390	cluster A	Lymphocyte Depleted (Immune C4)	Stable Disease	Primary Tumor	Stage IV
TCGA-4A-A93Y	KIRP	0	352	cluster A	Inflammatory (Immune C3)	Complete Remission/Response	Primary Tumor	Stage II
TCGA-4B-A93V	LUAD	1	300	cluster A	Wound Healing (Immune C1)	Progressive Disease	Primary Tumor	Stage I
TCGA-4C-A93U	THCA	0	129	cluster A	Inflammatory (Immune C3)	Unknown	Primary Tumor	Stage IV
TCGA-4E-A92E	UCEC	0	13	cluster A	IFN-gamma Dominant (Immune C2)	Complete Remission/Response	Primary Tumor	Unknown
TCGA-4G-AAZO	CHOL	0	1177	cluster A	Lymphocyte Depleted (Immune C4)	Unknown	Primary Tumor	Stage II
TCGA-4G-AAZT	CHOL	0	420	cluster A	Inflammatory (Immune C3)	Unknown	Primary Tumor	Stage I
TCGA-4H-AAAK	BRCA	0	348	cluster A	Wound Healing (Immune C1)	Unknown	Primary Tumor	Stage III
TCGA-4J-AA1J	CESC	0	542	cluster B	IFN-gamma Dominant (Immune C2)	Complete Remission/Response	Primary Tumor	Unknown
TCGA-4K-AA1G	TGCT	0	436	cluster A	IFN-gamma Dominant (Immune C2)	No Measureable Tumor or Tumor Markers	Primary Tumor	IS
TCGA-4K-AA1H	TGCT	0	518	cluster A	IFN-gamma Dominant (Immune C2)	No Measureable Tumor or Tumor Markers	Primary Tumor	Stage I
TCGA-4K-AA1I	TGCT	0	3	cluster A	IFN-gamma Dominant (Immune C2)	Unknown	Primary Tumor	Stage I
TCGA-4K-AAAL	TGCT	0	483	cluster A	IFN-gamma Dominant (Immune C2)	No Measureable Tumor or Tumor Markers	Primary Tumor	IS
TCGA-4L-AA1F	PRAD	0	350	cluster A	Wound Healing (Immune C1)	Complete Remission/Response	Primary Tumor	Unknown
TCGA-4N-A93T	COAD	0	146	cluster A	Lymphocyte Depleted (Immune C4)	Stable Disease	Primary Tumor	Stage III
TCGA-4P-AA8J	HNSC	0	102	cluster B	IFN-gamma Dominant (Immune C2)	Complete Remission/Response	Primary Tumor	Stage IV
TCGA-4R-AA8I	LIHC	1	262	cluster A	Lymphocyte Depleted (Immune C4)	Unknown	Primary Tumor	Stage II
TCGA-4T-AA8H	COAD	0	385	cluster A	Wound Healing (Immune C1)	Complete Remission/Response	Primary Tumor	Stage II
TCGA-4V-A9QI	THYM	0	2936	cluster A	Unknown	Unknown	Primary Tumor	Unknown
TCGA-4V-A9QJ	THYM	0	2849	cluster A	Unknown	Unknown	Primary Tumor	Unknown
TCGA-4V-A9QL	THYM	0	1908	cluster A	Unknown	Unknown	Primary Tumor	Unknown
TCGA-4V-A9QM	THYM	0	1253	cluster A	Unknown	Unknown	Primary Tumor	Unknown
TCGA-4V-A9QN	THYM	0	970	cluster B	Unknown	Unknown	Primary Tumor	Unknown
TCGA-4V-A9QR	THYM	0	780	cluster B	Unknown	Unknown	Primary Tumor	Unknown
TCGA-4V-A9QS	THYM	0	774	cluster A	Unknown	Unknown	Primary Tumor	Unknown
TCGA-4V-A9QT	THYM	0	813	cluster A	Unknown	Unknown	Primary Tumor	Unknown
TCGA-4V-A9QU	THYM	0	627	cluster A	Unknown	Unknown	Primary Tumor	Unknown
TCGA-4V-A9QW	THYM	0	630	cluster A	Unknown	Unknown	Primary Tumor	Unknown
TCGA-4V-A9QX	THYM	0	434	cluster A	Unknown	Unknown	Primary Tumor	Unknown
TCGA-4X-A9F9	THYM	0	669	cluster A	Unknown	Unknown	Primary Tumor	Unknown
TCGA-4X-A9FA	THYM	0	392	cluster A	Unknown	Unknown	Primary Tumor	Unknown
TCGA-4X-A9FB	THYM	0	717	cluster A	Unknown	Unknown	Primary Tumor	Unknown
TCGA-4X-A9FC	THYM	0	2072	cluster A	Unknown	Unknown	Primary Tumor	Unknown
TCGA-4X-A9FD	THYM	0	1503	cluster A	Unknown	Unknown	Primary Tumor	Unknown
TCGA-4Z-AA7M	BLCA	0	495	cluster B	Wound Healing (Immune C1)	Complete Remission/Response	Primary Tumor	Stage III
TCGA-4Z-AA7N	BLCA	1	1367	cluster B	Inflammatory (Immune C3)	Complete Remission/Response	Primary Tumor	Stage III
TCGA-4Z-AA7O	BLCA	0	512	cluster B	Wound Healing (Immune C1)	Complete Remission/Response	Primary Tumor	Stage II
TCGA-4Z-AA7Q	BLCA	1	510	cluster B	IFN-gamma Dominant (Immune C2)	Unknown	Primary Tumor	Stage III
TCGA-4Z-AA7R	BLCA	1	522	cluster A	Wound Healing (Immune C1)	Partial Remission/Response	Primary Tumor	Stage IV
TCGA-4Z-AA7S	BLCA	1	1064	cluster B	Wound Healing (Immune C1)	Unknown	Primary Tumor	Stage III
TCGA-4Z-AA7W	BLCA	0	840	cluster B	IFN-gamma Dominant (Immune C2)	Complete Remission/Response	Primary Tumor	Stage II
TCGA-4Z-AA7Y	BLCA	0	1522	cluster B	Wound Healing (Immune C1)	Complete Remission/Response	Primary Tumor	Stage II
TCGA-4Z-AA80	BLCA	1	19	cluster A	IFN-gamma Dominant (Immune C2)	Unknown	Primary Tumor	Stage II
TCGA-4Z-AA81	BLCA	1	1270	cluster B	IFN-gamma Dominant (Immune C2)	Complete Remission/Response	Primary Tumor	Stage II
TCGA-4Z-AA82	BLCA	1	1556	cluster B	IFN-gamma Dominant (Immune C2)	Complete Remission/Response	Primary Tumor	Stage IV
TCGA-4Z-AA83	BLCA	0	2024	cluster B	Wound Healing (Immune C1)	Complete Remission/Response	Primary Tumor	Stage II
TCGA-4Z-AA84	BLCA	0	460	cluster B	IFN-gamma Dominant (Immune C2)	Progressive Disease	Primary Tumor	Stage IV
TCGA-4Z-AA86	BLCA	1	311	cluster B	IFN-gamma Dominant (Immune C2)	Complete Remission/Response	Primary Tumor	Stage IV
TCGA-4Z-AA87	BLCA	0	1454	cluster A	Wound Healing (Immune C1)	Unknown	Primary Tumor	Stage III
TCGA-4Z-AA89	BLCA	0	1029	cluster B	Lymphocyte Depleted (Immune C4)	Complete Remission/Response	Primary Tumor	Stage IV
TCGA-50-5044	LUAD	1	624	cluster B	IFN-gamma Dominant (Immune C2)	Progressive Disease	Primary Tumor	Stage III
TCGA-50-5045	LUAD	1	2174	cluster B	IFN-gamma Dominant (Immune C2)	Progressive Disease	Primary Tumor	Unknown
TCGA-50-5049	LUAD	0	3094	cluster A	IFN-gamma Dominant (Immune C2)	Progressive Disease	Primary Tumor	Stage I
TCGA-50-5051	LUAD	1	478	cluster A	Wound Healing (Immune C1)	Progressive Disease	Primary Tumor	Stage III
TCGA-50-5055	LUAD	1	1830	cluster A	IFN-gamma Dominant (Immune C2)	Stable Disease	Primary Tumor	Stage II
TCGA-50-5066	LUAD	0	1442	cluster A	Unknown	Complete Remission/Response	Recurrent Tumor	Stage I
TCGA-50-5066	LUAD	0	1442	cluster B	Unknown	Complete Remission/Response	Primary Tumor	Stage I
TCGA-50-5068	LUAD	1	1499	cluster A	IFN-gamma Dominant (Immune C2)	Progressive Disease	Primary Tumor	Stage II
TCGA-50-5072	LUAD	1	250	cluster B	IFN-gamma Dominant (Immune C2)	Progressive Disease	Primary Tumor	Stage III
TCGA-50-5930	LUAD	1	282	cluster B	Inflammatory (Immune C3)	Progressive Disease	Primary Tumor	Stage III
TCGA-50-5931	LUAD	1	434	cluster A	Wound Healing (Immune C1)	Progressive Disease	Primary Tumor	Stage I
TCGA-50-5932	LUAD	1	1235	cluster A	Inflammatory (Immune C3)	Progressive Disease	Primary Tumor	Stage II
TCGA-50-5933	LUAD	1	2393	cluster A	TGF-beta Dominant (Immune C6)	Complete Remission/Response	Primary Tumor	Stage III
TCGA-50-5935	LUAD	1	653	cluster A	Inflammatory (Immune C3)	Complete Remission/Response	Primary Tumor	Stage I
TCGA-50-5936	LUAD	1	257	cluster A	Wound Healing (Immune C1)	Progressive Disease	Primary Tumor	Stage III
TCGA-50-5939	LUAD	1	460	cluster B	Wound Healing (Immune C1)	Complete Remission/Response	Primary Tumor	Stage I
TCGA-50-5941	LUAD	0	1474	cluster B	IFN-gamma Dominant (Immune C2)	Complete Remission/Response	Primary Tumor	Stage III
TCGA-50-5942	LUAD	0	1847	cluster A	Inflammatory (Immune C3)	Stable Disease	Primary Tumor	Stage I
TCGA-50-5944	LUAD	0	1750	cluster A	Inflammatory (Immune C3)	Complete Remission/Response	Primary Tumor	Stage I
TCGA-50-5946	LUAD	0	1617	cluster A	Unknown	Progressive Disease	Recurrent Tumor	Stage I
TCGA-50-5946	LUAD	0	1617	cluster A	IFN-gamma Dominant (Immune C2)	Progressive Disease	Primary Tumor	Stage I
TCGA-50-6590	LUAD	1	1288	cluster B	Unknown	Complete Remission/Response	Primary Tumor	Stage I
TCGA-50-6591	LUAD	1	119	cluster A	Unknown	Progressive Disease	Primary Tumor	Stage IV
TCGA-50-6592	LUAD	1	777	cluster B	Unknown	Progressive Disease	Primary Tumor	Stage I
TCGA-50-6593	LUAD	1	336	cluster B	Wound Healing (Immune C1)	Progressive Disease	Primary Tumor	Stage III
TCGA-50-6594	LUAD	1	370	cluster A	Unknown	Progressive Disease	Primary Tumor	Stage III
TCGA-50-6595	LUAD	1	189	cluster B	IFN-gamma Dominant (Immune C2)	Progressive Disease	Primary Tumor	Stage III
TCGA-50-6597	LUAD	1	1268	cluster A	IFN-gamma Dominant (Immune C2)	Partial Remission/Response	Primary Tumor	Stage I
TCGA-50-6673	LUAD	1	22	cluster B	TGF-beta Dominant (Immune C6)	Unknown	Primary Tumor	Stage I
TCGA-50-7109	LUAD	1	308	cluster A	IFN-gamma Dominant (Immune C2)	Progressive Disease	Primary Tumor	Stage I
TCGA-50-8457	LUAD	0	1125	cluster A	Inflammatory (Immune C3)	Complete Remission/Response	Primary Tumor	Stage I
TCGA-50-8459	LUAD	0	1119	cluster B	Inflammatory (Immune C3)	Progressive Disease	Primary Tumor	Stage II
TCGA-50-8460	LUAD	0	829	cluster A	Inflammatory (Immune C3)	Complete Remission/Response	Primary Tumor	Stage I
TCGA-51-4079	LUSC	1	12	cluster B	Wound Healing (Immune C1)	Unknown	Primary Tumor	Stage I
TCGA-51-4080	LUSC	1	12	cluster B	IFN-gamma Dominant (Immune C2)	Unknown	Primary Tumor	Stage III
TCGA-51-4081	LUSC	0	911	cluster B	Wound Healing (Immune C1)	Unknown	Primary Tumor	Stage II
TCGA-51-6867	LUSC	1	1856	cluster A	IFN-gamma Dominant (Immune C2)	Complete Remission/Response	Primary Tumor	Stage I
TCGA-52-7622	LUSC	0	862	cluster B	IFN-gamma Dominant (Immune C2)	Complete Remission/Response	Primary Tumor	Stage I
TCGA-52-7809	LUSC	1	166	cluster B	Wound Healing (Immune C1)	Progressive Disease	Primary Tumor	Stage I
TCGA-52-7810	LUSC	0	923	cluster B	Wound Healing (Immune C1)	Complete Remission/Response	Primary Tumor	Stage II
TCGA-52-7811	LUSC	1	266	cluster B	Wound Healing (Immune C1)	Progressive Disease	Primary Tumor	Stage I
TCGA-52-7812	LUSC	1	835	cluster B	IFN-gamma Dominant (Immune C2)	Progressive Disease	Primary Tumor	Unknown
TCGA-53-7624	LUAD	1	1043	cluster A	Unknown	Progressive Disease	Primary Tumor	Stage IV
TCGA-53-7626	LUAD	1	929	cluster A	Inflammatory (Immune C3)	Progressive Disease	Primary Tumor	Stage II
TCGA-53-7813	LUAD	0	424	cluster A	IFN-gamma Dominant (Immune C2)	Progressive Disease	Primary Tumor	Stage III
TCGA-53-A4EZ	LUAD	0	1071	cluster A	IFN-gamma Dominant (Immune C2)	Stable Disease	Primary Tumor	Stage II
TCGA-55-1592	LUAD	1	701	cluster A	TGF-beta Dominant (Immune C6)	Complete Remission/Response	Primary Tumor	Stage I
TCGA-55-1594	LUAD	0	1178	cluster A	IFN-gamma Dominant (Immune C2)	Unknown	Primary Tumor	Stage III
TCGA-55-1595	LUAD	0	1479	cluster A	Wound Healing (Immune C1)	Complete Remission/Response	Primary Tumor	Stage I
TCGA-55-1596	LUAD	0	2065	cluster A	IFN-gamma Dominant (Immune C2)	Complete Remission/Response	Primary Tumor	Stage II
TCGA-55-5899	LUAD	0	930	cluster A	Unknown	Complete Remission/Response	Primary Tumor	Unknown
TCGA-55-6543	LUAD	0	435	cluster B	Inflammatory (Immune C3)	Complete Remission/Response	Primary Tumor	Stage I
TCGA-55-6642	LUAD	0	2449	cluster A	Inflammatory (Immune C3)	Complete Remission/Response	Primary Tumor	Stage I
TCGA-55-6712	LUAD	1	171	cluster A	Inflammatory (Immune C3)	Progressive Disease	Primary Tumor	Stage II
TCGA-55-6968	LUAD	1	1293	cluster A	Unknown	Stable Disease	Primary Tumor	Stage IV
TCGA-55-6969	LUAD	0	1239	cluster A	Unknown	Unknown	Primary Tumor	Stage I
TCGA-55-6970	LUAD	1	464	cluster B	Inflammatory (Immune C3)	Stable Disease	Primary Tumor	Stage III
TCGA-55-6971	LUAD	0	1400	cluster A	Inflammatory (Immune C3)	Complete Remission/Response	Primary Tumor	Stage I
TCGA-55-6972	LUAD	1	1632	cluster A	Lymphocyte Depleted (Immune C4)	Complete Remission/Response	Primary Tumor	Stage I
TCGA-55-6975	LUAD	1	118	cluster B	IFN-gamma Dominant (Immune C2)	Progressive Disease	Primary Tumor	Stage II
TCGA-55-6978	LUAD	1	176	cluster A	IFN-gamma Dominant (Immune C2)	Progressive Disease	Primary Tumor	Stage II
TCGA-55-6979	LUAD	1	237	cluster A	IFN-gamma Dominant (Immune C2)	Progressive Disease	Primary Tumor	Stage II
TCGA-55-6980	LUAD	0	2109	cluster A	TGF-beta Dominant (Immune C6)	Complete Remission/Response	Primary Tumor	Stage I
TCGA-55-6981	LUAD	1	1379	cluster B	Wound Healing (Immune C1)	Complete Remission/Response	Primary Tumor	Stage III
TCGA-55-6982	LUAD	1	995	cluster A	IFN-gamma Dominant (Immune C2)	Progressive Disease	Primary Tumor	Stage II
TCGA-55-6983	LUAD	0	2823	cluster A	Inflammatory (Immune C3)	Complete Remission/Response	Primary Tumor	Stage II
TCGA-55-6984	LUAD	1	760	cluster B	Wound Healing (Immune C1)	Complete Remission/Response	Primary Tumor	Stage II
TCGA-55-6985	LUAD	0	1233	cluster A	TGF-beta Dominant (Immune C6)	Complete Remission/Response	Primary Tumor	Stage I
TCGA-55-6986	LUAD	0	3261	cluster A	Inflammatory (Immune C3)	Complete Remission/Response	Primary Tumor	Stage I
TCGA-55-6987	LUAD	0	2137	cluster B	Unknown	Complete Remission/Response	Primary Tumor	Stage I
TCGA-55-7227	LUAD	1	952	cluster A	Inflammatory (Immune C3)	Complete Remission/Response	Primary Tumor	Stage III
TCGA-55-7281	LUAD	0	872	cluster A	TGF-beta Dominant (Immune C6)	Complete Remission/Response	Primary Tumor	Stage I
TCGA-55-7283	LUAD	0	609	cluster A	Inflammatory (Immune C3)	Partial Remission/Response	Primary Tumor	Stage III
TCGA-55-7284	LUAD	1	243	cluster A	Inflammatory (Immune C3)	Complete Remission/Response	Primary Tumor	Stage II
TCGA-55-7570	LUAD	0	824	cluster A	Unknown	Complete Remission/Response	Primary Tumor	Stage I
TCGA-55-7573	LUAD	0	487	cluster A	Inflammatory (Immune C3)	Complete Remission/Response	Primary Tumor	Stage I
TCGA-55-7574	LUAD	1	995	cluster A	Inflammatory (Immune C3)	Complete Remission/Response	Primary Tumor	Stage I
TCGA-55-7576	LUAD	0	670	cluster A	IFN-gamma Dominant (Immune C2)	Complete Remission/Response	Primary Tumor	Stage I
TCGA-55-7724	LUAD	0	705	cluster B	IFN-gamma Dominant (Immune C2)	Complete Remission/Response	Primary Tumor	Stage I
TCGA-55-7725	LUAD	0	442	cluster A	Inflammatory (Immune C3)	Complete Remission/Response	Primary Tumor	Stage I
TCGA-55-7726	LUAD	0	652	cluster B	Wound Healing (Immune C1)	Complete Remission/Response	Primary Tumor	Stage I
TCGA-55-7727	LUAD	0	119	cluster A	IFN-gamma Dominant (Immune C2)	Complete Remission/Response	Primary Tumor	Stage III
TCGA-55-7728	LUAD	0	704	cluster A	Inflammatory (Immune C3)	Complete Remission/Response	Primary Tumor	Stage I
TCGA-55-7815	LUAD	0	773	cluster A	Inflammatory (Immune C3)	Complete Remission/Response	Primary Tumor	Stage I
TCGA-55-7816	LUAD	1	468	cluster A	Inflammatory (Immune C3)	Progressive Disease	Primary Tumor	Stage IV
TCGA-55-7903	LUAD	0	567	cluster A	IFN-gamma Dominant (Immune C2)	Complete Remission/Response	Primary Tumor	Stage I
TCGA-55-7907	LUAD	1	343	cluster A	Inflammatory (Immune C3)	Complete Remission/Response	Primary Tumor	Stage II
TCGA-55-7910	LUAD	0	1040	cluster A	Unknown	Complete Remission/Response	Primary Tumor	Stage II
TCGA-55-7911	LUAD	0	537	cluster B	IFN-gamma Dominant (Immune C2)	Complete Remission/Response	Primary Tumor	Stage I
TCGA-55-7913	LUAD	1	561	cluster A	Wound Healing (Immune C1)	Complete Remission/Response	Primary Tumor	Stage I
TCGA-55-7914	LUAD	1	187	cluster A	Inflammatory (Immune C3)	Progressive Disease	Primary Tumor	Stage II
TCGA-55-7994	LUAD	0	603	cluster B	Unknown	Complete Remission/Response	Primary Tumor	Stage II
TCGA-55-7995	LUAD	0	889	cluster A	Unknown	Complete Remission/Response	Primary Tumor	Stage I
TCGA-55-8085	LUAD	0	904	cluster A	IFN-gamma Dominant (Immune C2)	Complete Remission/Response	Primary Tumor	Stage I
TCGA-55-8087	LUAD	0	462	cluster A	Inflammatory (Immune C3)	Complete Remission/Response	Primary Tumor	Stage I
TCGA-55-8089	LUAD	1	702	cluster B	IFN-gamma Dominant (Immune C2)	Complete Remission/Response	Primary Tumor	Stage I
TCGA-55-8090	LUAD	1	598	cluster B	Wound Healing (Immune C1)	Complete Remission/Response	Primary Tumor	Stage I
TCGA-55-8091	LUAD	0	600	cluster A	Inflammatory (Immune C3)	Complete Remission/Response	Primary Tumor	Stage I
TCGA-55-8092	LUAD	1	154	cluster A	IFN-gamma Dominant (Immune C2)	Complete Remission/Response	Primary Tumor	Stage II
TCGA-55-8094	LUAD	0	541	cluster A	IFN-gamma Dominant (Immune C2)	Progressive Disease	Primary Tumor	Stage IV
TCGA-55-8096	LUAD	1	719	cluster A	TGF-beta Dominant (Immune C6)	Complete Remission/Response	Primary Tumor	Stage I
TCGA-55-8097	LUAD	0	476	cluster A	Inflammatory (Immune C3)	Complete Remission/Response	Primary Tumor	Stage I
TCGA-55-8203	LUAD	0	547	cluster B	Inflammatory (Immune C3)	Complete Remission/Response	Primary Tumor	Stage I
TCGA-55-8204	LUAD	0	515	cluster B	Wound Healing (Immune C1)	Complete Remission/Response	Primary Tumor	Stage I
TCGA-55-8205	LUAD	0	599	cluster A	IFN-gamma Dominant (Immune C2)	Progressive Disease	Primary Tumor	Stage II
TCGA-55-8206	LUAD	0	888	cluster A	Inflammatory (Immune C3)	Complete Remission/Response	Primary Tumor	Stage I
TCGA-55-8207	LUAD	0	977	cluster B	Inflammatory (Immune C3)	Complete Remission/Response	Primary Tumor	Stage I
TCGA-55-8208	LUAD	0	674	cluster B	IFN-gamma Dominant (Immune C2)	Complete Remission/Response	Primary Tumor	Stage I
TCGA-55-8299	LUAD	1	469	cluster B	TGF-beta Dominant (Immune C6)	Complete Remission/Response	Primary Tumor	Stage I
TCGA-55-8301	LUAD	0	534	cluster A	IFN-gamma Dominant (Immune C2)	Complete Remission/Response	Primary Tumor	Stage I
TCGA-55-8302	LUAD	0	478	cluster A	IFN-gamma Dominant (Immune C2)	Complete Remission/Response	Primary Tumor	Stage I
TCGA-55-8505	LUAD	0	440	cluster A	Wound Healing (Immune C1)	Complete Remission/Response	Primary Tumor	Stage III
TCGA-55-8506	LUAD	0	11	cluster A	TGF-beta Dominant (Immune C6)	Unknown	Primary Tumor	Stage II
TCGA-55-8507	LUAD	0	418	cluster A	Wound Healing (Immune C1)	Complete Remission/Response	Primary Tumor	Stage I
TCGA-55-8508	LUAD	0	617	cluster B	Inflammatory (Immune C3)	Complete Remission/Response	Primary Tumor	Stage II
TCGA-55-8510	LUAD	0	539	cluster B	Inflammatory (Immune C3)	Complete Remission/Response	Primary Tumor	Stage I
TCGA-55-8511	LUAD	0	552	cluster B	Inflammatory (Immune C3)	Complete Remission/Response	Primary Tumor	Stage I
TCGA-55-8512	LUAD	1	607	cluster B	Inflammatory (Immune C3)	Progressive Disease	Primary Tumor	Stage IV
TCGA-55-8513	LUAD	0	791	cluster A	Inflammatory (Immune C3)	Complete Remission/Response	Primary Tumor	Stage II
TCGA-55-8514	LUAD	0	520	cluster A	Lymphocyte Depleted (Immune C4)	Complete Remission/Response	Primary Tumor	Stage I
TCGA-55-8614	LUAD	0	536	cluster A	Wound Healing (Immune C1)	Complete Remission/Response	Primary Tumor	Stage I
TCGA-55-8615	LUAD	0	446	cluster A	Inflammatory (Immune C3)	Complete Remission/Response	Primary Tumor	Stage III
TCGA-55-8616	LUAD	0	48	cluster A	Inflammatory (Immune C3)	Unknown	Primary Tumor	Stage I
TCGA-55-8619	LUAD	0	416	cluster A	Inflammatory (Immune C3)	Complete Remission/Response	Primary Tumor	Stage II
TCGA-55-8620	LUAD	1	375	cluster A	IFN-gamma Dominant (Immune C2)	Progressive Disease	Primary Tumor	Stage IV
TCGA-55-8621	LUAD	0	515	cluster A	Inflammatory (Immune C3)	Complete Remission/Response	Primary Tumor	Stage I
TCGA-55-A48X	LUAD	0	689	cluster A	Inflammatory (Immune C3)	Complete Remission/Response	Primary Tumor	Stage II
TCGA-55-A48Y	LUAD	0	630	cluster A	Wound Healing (Immune C1)	Complete Remission/Response	Primary Tumor	Stage II
TCGA-55-A48Z	LUAD	0	651	cluster A	Wound Healing (Immune C1)	Stable Disease	Primary Tumor	Stage III
TCGA-55-A490	LUAD	1	99	cluster A	Wound Healing (Immune C1)	Unknown	Primary Tumor	Stage II
TCGA-55-A491	LUAD	0	626	cluster A	IFN-gamma Dominant (Immune C2)	Complete Remission/Response	Primary Tumor	Stage I
TCGA-55-A492	LUAD	0	596	cluster A	Inflammatory (Immune C3)	Complete Remission/Response	Primary Tumor	Stage I
TCGA-55-A493	LUAD	0	28	cluster A	Wound Healing (Immune C1)	Unknown	Primary Tumor	Stage I
TCGA-55-A494	LUAD	0	481	cluster A	Inflammatory (Immune C3)	Complete Remission/Response	Primary Tumor	Stage I
TCGA-55-A4DF	LUAD	1	614	cluster A	IFN-gamma Dominant (Immune C2)	Complete Remission/Response	Primary Tumor	Stage I
TCGA-55-A4DG	LUAD	0	608	cluster A	Inflammatory (Immune C3)	Complete Remission/Response	Primary Tumor	Stage I
TCGA-55-A57B	LUAD	0	546	cluster A	TGF-beta Dominant (Immune C6)	Complete Remission/Response	Primary Tumor	Stage I
TCGA-56-1622	LUSC	1	881	cluster B	IFN-gamma Dominant (Immune C2)	Complete Remission/Response	Primary Tumor	Stage I
TCGA-56-5897	LUSC	0	378	cluster B	Wound Healing (Immune C1)	Complete Remission/Response	Primary Tumor	Stage I
TCGA-56-5898	LUSC	0	555	cluster B	Wound Healing (Immune C1)	Complete Remission/Response	Primary Tumor	Stage I
TCGA-56-6545	LUSC	0	666	cluster B	Wound Healing (Immune C1)	Complete Remission/Response	Primary Tumor	Stage I
TCGA-56-6546	LUSC	0	NA	cluster A	IFN-gamma Dominant (Immune C2)	Unknown	Primary Tumor	Stage II
TCGA-56-7221	LUSC	0	608	cluster B	IFN-gamma Dominant (Immune C2)	Complete Remission/Response	Primary Tumor	Stage I
TCGA-56-7222	LUSC	1	562	cluster B	IFN-gamma Dominant (Immune C2)	Complete Remission/Response	Primary Tumor	Stage I
TCGA-56-7223	LUSC	1	442	cluster A	Wound Healing (Immune C1)	Progressive Disease	Primary Tumor	Stage III
TCGA-56-7579	LUSC	1	951	cluster B	Lymphocyte Depleted (Immune C4)	Progressive Disease	Primary Tumor	Stage III
TCGA-56-7580	LUSC	0	925	cluster A	Wound Healing (Immune C1)	Complete Remission/Response	Primary Tumor	Stage I
TCGA-56-7582	LUSC	0	601	cluster B	Wound Healing (Immune C1)	Complete Remission/Response	Primary Tumor	Stage I
TCGA-56-7730	LUSC	1	198	cluster B	Wound Healing (Immune C1)	Progressive Disease	Primary Tumor	Stage II
TCGA-56-7731	LUSC	1	3	cluster B	Wound Healing (Immune C1)	Unknown	Primary Tumor	Stage I
TCGA-56-7822	LUSC	1	532	cluster B	Wound Healing (Immune C1)	Unknown	Primary Tumor	Stage II
TCGA-56-7823	LUSC	0	1011	cluster B	Wound Healing (Immune C1)	Complete Remission/Response	Primary Tumor	Stage II
TCGA-56-8082	LUSC	0	455	cluster B	Wound Healing (Immune C1)	Complete Remission/Response	Primary Tumor	Stage II
TCGA-56-8083	LUSC	0	150	cluster A	Wound Healing (Immune C1)	Unknown	Primary Tumor	Stage I
TCGA-56-8201	LUSC	1	397	cluster B	Wound Healing (Immune C1)	Unknown	Primary Tumor	Stage II
TCGA-56-8304	LUSC	0	106	cluster B	Wound Healing (Immune C1)	Complete Remission/Response	Primary Tumor	Stage I
TCGA-56-8305	LUSC	0	105	cluster B	Wound Healing (Immune C1)	Complete Remission/Response	Primary Tumor	Stage I
TCGA-56-8307	LUSC	0	818	cluster A	IFN-gamma Dominant (Immune C2)	Complete Remission/Response	Primary Tumor	Stage II
TCGA-56-8308	LUSC	0	517	cluster B	Wound Healing (Immune C1)	Stable Disease	Primary Tumor	Stage II
TCGA-56-8309	LUSC	0	428	cluster A	TGF-beta Dominant (Immune C6)	Complete Remission/Response	Primary Tumor	Stage I
TCGA-56-8503	LUSC	0	41	cluster B	Wound Healing (Immune C1)	Unknown	Primary Tumor	Stage II
TCGA-56-8504	LUSC	0	510	cluster B	IFN-gamma Dominant (Immune C2)	Complete Remission/Response	Primary Tumor	Stage I
TCGA-56-8622	LUSC	0	55	cluster B	Wound Healing (Immune C1)	Unknown	Primary Tumor	Stage I
TCGA-56-8623	LUSC	1	692	cluster B	Inflammatory (Immune C3)	Complete Remission/Response	Primary Tumor	Stage I
TCGA-56-8624	LUSC	0	420	cluster B	Inflammatory (Immune C3)	Complete Remission/Response	Primary Tumor	Stage II
TCGA-56-8625	LUSC	1	315	cluster B	IFN-gamma Dominant (Immune C2)	Progressive Disease	Primary Tumor	Stage III
TCGA-56-8626	LUSC	1	302	cluster B	Wound Healing (Immune C1)	Complete Remission/Response	Primary Tumor	Stage I
TCGA-56-8628	LUSC	0	616	cluster B	TGF-beta Dominant (Immune C6)	Complete Remission/Response	Primary Tumor	Stage I
TCGA-56-8629	LUSC	0	481	cluster B	IFN-gamma Dominant (Immune C2)	Complete Remission/Response	Primary Tumor	Stage II
TCGA-56-A49D	LUSC	0	637	cluster B	IFN-gamma Dominant (Immune C2)	Complete Remission/Response	Primary Tumor	Stage III
TCGA-56-A4BW	LUSC	0	585	cluster B	IFN-gamma Dominant (Immune C2)	Complete Remission/Response	Primary Tumor	Stage II
TCGA-56-A4BX	LUSC	0	405	cluster B	Wound Healing (Immune C1)	Complete Remission/Response	Primary Tumor	Stage II
TCGA-56-A4BY	LUSC	1	543	cluster A	Wound Healing (Immune C1)	Complete Remission/Response	Primary Tumor	Stage I
TCGA-56-A4ZJ	LUSC	0	640	cluster B	TGF-beta Dominant (Immune C6)	Complete Remission/Response	Primary Tumor	Stage I
TCGA-56-A4ZK	LUSC	0	570	cluster B	Wound Healing (Immune C1)	Complete Remission/Response	Primary Tumor	Stage I
TCGA-56-A5DR	LUSC	0	4	cluster B	Wound Healing (Immune C1)	Complete Remission/Response	Primary Tumor	Stage I
TCGA-56-A5DS	LUSC	0	8	cluster B	Wound Healing (Immune C1)	Complete Remission/Response	Primary Tumor	Stage I
TCGA-56-A62T	LUSC	0	440	cluster B	IFN-gamma Dominant (Immune C2)	Complete Remission/Response	Primary Tumor	Stage II
TCGA-57-1582	OV	1	731	cluster A	Wound Healing (Immune C1)	Progressive Disease	Primary Tumor	Unknown
TCGA-57-1583	OV	1	346	cluster A	IFN-gamma Dominant (Immune C2)	Unknown	Primary Tumor	Unknown
TCGA-57-1584	OV	0	643	cluster A	Lymphocyte Depleted (Immune C4)	Unknown	Primary Tumor	Unknown
TCGA-57-1585	OV	1	53	cluster A	Unknown	Progressive Disease	Primary Tumor	Unknown
TCGA-57-1586	OV	0	679	cluster A	Unknown	Unknown	Primary Tumor	Unknown
TCGA-57-1993	OV	0	763	cluster A	Lymphocyte Depleted (Immune C4)	Unknown	Primary Tumor	Unknown
TCGA-57-1994	OV	0	761	cluster A	IFN-gamma Dominant (Immune C2)	Unknown	Primary Tumor	Unknown
TCGA-58-8386	LUSC	1	1	cluster B	Lymphocyte Depleted (Immune C4)	Complete Remission/Response	Primary Tumor	Stage IV
TCGA-58-8387	LUSC	1	403	cluster A	IFN-gamma Dominant (Immune C2)	Complete Remission/Response	Primary Tumor	Stage II
TCGA-58-8388	LUSC	1	412	cluster A	Wound Healing (Immune C1)	Complete Remission/Response	Primary Tumor	Stage I
TCGA-58-8390	LUSC	0	911	cluster B	Wound Healing (Immune C1)	Complete Remission/Response	Primary Tumor	Stage II
TCGA-58-8391	LUSC	0	2167	cluster B	Wound Healing (Immune C1)	Complete Remission/Response	Primary Tumor	Stage III
TCGA-58-8392	LUSC	1	501	cluster B	Wound Healing (Immune C1)	Complete Remission/Response	Primary Tumor	Stage I
TCGA-58-8393	LUSC	0	1058	cluster B	IFN-gamma Dominant (Immune C2)	Complete Remission/Response	Primary Tumor	Stage I
TCGA-58-A46J	LUSC	0	2589	cluster B	IFN-gamma Dominant (Immune C2)	Complete Remission/Response	Primary Tumor	Stage II
TCGA-58-A46K	LUSC	1	1045	cluster A	IFN-gamma Dominant (Immune C2)	Complete Remission/Response	Primary Tumor	Stage III
TCGA-58-A46L	LUSC	0	1723	cluster B	Wound Healing (Immune C1)	Complete Remission/Response	Primary Tumor	Stage III
TCGA-58-A46M	LUSC	0	1072	cluster B	IFN-gamma Dominant (Immune C2)	Complete Remission/Response	Primary Tumor	Stage II
TCGA-58-A46N	LUSC	0	910	cluster B	Wound Healing (Immune C1)	Complete Remission/Response	Primary Tumor	Stage I
TCGA-59-2348	OV	0	5481	cluster A	IFN-gamma Dominant (Immune C2)	Complete Remission/Response	Primary Tumor	Unknown
TCGA-59-2350	OV	1	679	cluster A	IFN-gamma Dominant (Immune C2)	Partial Remission/Response	Primary Tumor	Unknown
TCGA-59-2351	OV	0	3532	cluster A	IFN-gamma Dominant (Immune C2)	Complete Remission/Response	Primary Tumor	Unknown
TCGA-59-2352	OV	1	286	cluster A	IFN-gamma Dominant (Immune C2)	Unknown	Primary Tumor	Unknown
TCGA-59-2354	OV	1	1046	cluster A	Unknown	Stable Disease	Primary Tumor	Unknown
TCGA-59-2355	OV	1	65	cluster A	IFN-gamma Dominant (Immune C2)	Unknown	Primary Tumor	Unknown
TCGA-59-2363	OV	0	165	cluster A	IFN-gamma Dominant (Immune C2)	Complete Remission/Response	Primary Tumor	Unknown
TCGA-59-A5PD	OV	1	624	cluster A	Wound Healing (Immune C1)	Complete Remission/Response	Primary Tumor	Unknown
TCGA-5B-A90C	UCEC	0	1202	cluster A	IFN-gamma Dominant (Immune C2)	Unknown	Primary Tumor	Unknown
TCGA-5C-A9VG	LIHC	0	328	cluster A	Lymphocyte Depleted (Immune C4)	Unknown	Primary Tumor	Stage II
TCGA-5C-A9VH	LIHC	0	322	cluster A	Lymphocyte Depleted (Immune C4)	Unknown	Primary Tumor	Stage I
TCGA-5C-AAPD	LIHC	0	20	cluster A	IFN-gamma Dominant (Immune C2)	Unknown	Primary Tumor	Stage II
TCGA-5G-A9ZZ	THYM	0	835	cluster B	Unknown	Unknown	Primary Tumor	Unknown
TCGA-5K-AAAP	THYM	0	1054	cluster A	Unknown	Unknown	Primary Tumor	Unknown
TCGA-5L-AAT0	BRCA	0	1477	cluster A	Inflammatory (Immune C3)	Unknown	Primary Tumor	Stage II
TCGA-5L-AAT1	BRCA	0	1471	cluster A	Unknown	Unknown	Primary Tumor	Stage IV
TCGA-5M-AAT4	COAD	1	49	cluster A	Wound Healing (Immune C1)	Progressive Disease	Primary Tumor	Stage IV
TCGA-5M-AAT6	COAD	1	290	cluster B	IFN-gamma Dominant (Immune C2)	Progressive Disease	Primary Tumor	Stage IV
TCGA-5M-AATE	COAD	0	1200	cluster A	Wound Healing (Immune C1)	Progressive Disease	Primary Tumor	Stage II
TCGA-5N-A9KI	BLCA	1	76	cluster B	IFN-gamma Dominant (Immune C2)	Complete Remission/Response	Primary Tumor	Stage III
TCGA-5N-A9KM	BLCA	1	530	cluster B	IFN-gamma Dominant (Immune C2)	Complete Remission/Response	Primary Tumor	Stage III
TCGA-5P-A9JU	KIRP	0	373	cluster A	Lymphocyte Depleted (Immune C4)	Complete Remission/Response	Primary Tumor	Stage III
TCGA-5P-A9JV	KIRP	0	2043	cluster A	Inflammatory (Immune C3)	Complete Remission/Response	Primary Tumor	Unknown
TCGA-5P-A9JW	KIRP	0	3241	cluster A	Lymphocyte Depleted (Immune C4)	Complete Remission/Response	Primary Tumor	Unknown
TCGA-5P-A9JY	KIRP	1	1508	cluster A	Inflammatory (Immune C3)	Complete Remission/Response	Primary Tumor	Unknown
TCGA-5P-A9JZ	KIRP	0	2744	cluster A	Lymphocyte Depleted (Immune C4)	Complete Remission/Response	Primary Tumor	Unknown
TCGA-5P-A9K0	KIRP	0	677	cluster A	Inflammatory (Immune C3)	Unknown	Primary Tumor	Unknown
TCGA-5P-A9K2	KIRP	0	2392	cluster A	Inflammatory (Immune C3)	Complete Remission/Response	Primary Tumor	Unknown
TCGA-5P-A9K3	KIRP	1	471	cluster A	Lymphocyte Depleted (Immune C4)	Partial Remission/Response	Primary Tumor	Unknown
TCGA-5P-A9K4	KIRP	0	2184	cluster A	Inflammatory (Immune C3)	Complete Remission/Response	Primary Tumor	Unknown
TCGA-5P-A9K6	KIRP	0	1914	cluster A	Inflammatory (Immune C3)	Complete Remission/Response	Primary Tumor	Unknown
TCGA-5P-A9K8	KIRP	0	1309	cluster A	Immunologically Quiet (Immune C5)	Complete Remission/Response	Primary Tumor	Unknown
TCGA-5P-A9K9	KIRP	1	589	cluster A	Lymphocyte Depleted (Immune C4)	Complete Remission/Response	Primary Tumor	Unknown
TCGA-5P-A9KA	KIRP	0	395	cluster A	Inflammatory (Immune C3)	Complete Remission/Response	Primary Tumor	Unknown
TCGA-5P-A9KC	KIRP	0	377	cluster A	Lymphocyte Depleted (Immune C4)	Complete Remission/Response	Primary Tumor	Unknown
TCGA-5P-A9KE	KIRP	0	824	cluster A	Inflammatory (Immune C3)	Complete Remission/Response	Primary Tumor	Unknown
TCGA-5P-A9KF	KIRP	0	845	cluster A	Inflammatory (Immune C3)	Unknown	Primary Tumor	Unknown
TCGA-5P-A9KH	KIRP	0	2051	cluster A	Lymphocyte Depleted (Immune C4)	Complete Remission/Response	Primary Tumor	Unknown
TCGA-5R-AA1C	LIHC	0	520	cluster A	Lymphocyte Depleted (Immune C4)	Unknown	Primary Tumor	Stage II
TCGA-5R-AA1D	LIHC	0	449	cluster A	Inflammatory (Immune C3)	Unknown	Primary Tumor	Stage III
TCGA-5R-AAAM	LIHC	1	46	cluster A	Inflammatory (Immune C3)	Unknown	Primary Tumor	Stage II
TCGA-5S-A9Q8	UCEC	0	313	cluster A	Inflammatory (Immune C3)	Complete Remission/Response	Primary Tumor	Unknown
TCGA-5T-A9QA	BRCA	0	303	cluster A	Lymphocyte Depleted (Immune C4)	Unknown	Primary Tumor	Stage II
TCGA-5U-AB0D	THYM	0	714	cluster A	Unknown	Unknown	Primary Tumor	Unknown
TCGA-5U-AB0E	THYM	0	687	cluster B	Unknown	Unknown	Primary Tumor	Unknown
TCGA-5U-AB0F	THYM	0	459	cluster A	Unknown	Unknown	Primary Tumor	Unknown
TCGA-5V-A9RR	THYM	0	827	cluster A	Unknown	Unknown	Primary Tumor	Unknown
TCGA-5X-AA5U	OV	0	361	cluster A	Wound Healing (Immune C1)	Complete Remission/Response	Primary Tumor	Unknown
TCGA-60-2695	LUSC	0	642	cluster A	IFN-gamma Dominant (Immune C2)	Complete Remission/Response	Primary Tumor	Stage I
TCGA-60-2696	LUSC	1	109	cluster B	Unknown	Unknown	Primary Tumor	Stage II
TCGA-60-2697	LUSC	1	372	cluster B	Inflammatory (Immune C3)	Complete Remission/Response	Primary Tumor	Stage II
TCGA-60-2698	LUSC	1	311	cluster B	IFN-gamma Dominant (Immune C2)	Unknown	Primary Tumor	Stage II
TCGA-60-2703	LUSC	1	2945	cluster B	Wound Healing (Immune C1)	Complete Remission/Response	Primary Tumor	Stage II
TCGA-60-2704	LUSC	1	1154	cluster B	TGF-beta Dominant (Immune C6)	Unknown	Primary Tumor	Stage II
TCGA-60-2706	LUSC	0	2820	cluster A	IFN-gamma Dominant (Immune C2)	Complete Remission/Response	Primary Tumor	Stage I
TCGA-60-2707	LUSC	1	667	cluster B	Wound Healing (Immune C1)	Complete Remission/Response	Primary Tumor	Stage I
TCGA-60-2708	LUSC	0	2447	cluster B	Wound Healing (Immune C1)	Complete Remission/Response	Primary Tumor	Stage II
TCGA-60-2709	LUSC	0	1505	cluster A	Wound Healing (Immune C1)	Complete Remission/Response	Primary Tumor	Stage I
TCGA-60-2710	LUSC	0	2024	cluster B	Wound Healing (Immune C1)	Complete Remission/Response	Primary Tumor	Stage II
TCGA-60-2711	LUSC	0	1260	cluster B	Wound Healing (Immune C1)	Complete Remission/Response	Primary Tumor	Stage I
TCGA-60-2712	LUSC	1	274	cluster B	Unknown	Complete Remission/Response	Primary Tumor	Stage II
TCGA-60-2713	LUSC	0	1731	cluster B	Wound Healing (Immune C1)	Complete Remission/Response	Primary Tumor	Stage I
TCGA-60-2714	LUSC	0	1531	cluster A	IFN-gamma Dominant (Immune C2)	Complete Remission/Response	Primary Tumor	Stage II
TCGA-60-2715	LUSC	1	1075	cluster B	Unknown	Progressive Disease	Primary Tumor	Stage I
TCGA-60-2716	LUSC	0	1475	cluster B	Wound Healing (Immune C1)	Complete Remission/Response	Primary Tumor	Stage II
TCGA-60-2719	LUSC	0	1297	cluster B	IFN-gamma Dominant (Immune C2)	Complete Remission/Response	Primary Tumor	Stage I
TCGA-60-2720	LUSC	0	97	cluster B	Wound Healing (Immune C1)	Unknown	Primary Tumor	Stage I
TCGA-60-2721	LUSC	0	983	cluster B	IFN-gamma Dominant (Immune C2)	Complete Remission/Response	Primary Tumor	Stage I
TCGA-60-2722	LUSC	0	908	cluster B	Wound Healing (Immune C1)	Complete Remission/Response	Primary Tumor	Stage II
TCGA-60-2723	LUSC	0	1092	cluster B	Wound Healing (Immune C1)	Complete Remission/Response	Primary Tumor	Stage I
TCGA-60-2724	LUSC	0	717	cluster B	IFN-gamma Dominant (Immune C2)	Unknown	Primary Tumor	Stage III
TCGA-60-2725	LUSC	0	816	cluster B	IFN-gamma Dominant (Immune C2)	Complete Remission/Response	Primary Tumor	Stage I
TCGA-60-2726	LUSC	1	358	cluster A	Wound Healing (Immune C1)	Complete Remission/Response	Primary Tumor	Stage II
TCGA-61-1721	OV	0	338	cluster A	Inflammatory (Immune C3)	Complete Remission/Response	Primary Tumor	Unknown
TCGA-61-1724	OV	1	637	cluster A	IFN-gamma Dominant (Immune C2)	Progressive Disease	Primary Tumor	Unknown
TCGA-61-1725	OV	0	956	cluster A	IFN-gamma Dominant (Immune C2)	Stable Disease	Primary Tumor	Unknown
TCGA-61-1728	OV	0	848	cluster A	Lymphocyte Depleted (Immune C4)	Complete Remission/Response	Primary Tumor	Unknown
TCGA-61-1733	OV	0	967	cluster A	IFN-gamma Dominant (Immune C2)	Stable Disease	Primary Tumor	Unknown
TCGA-61-1736	OV	1	1484	cluster A	Lymphocyte Depleted (Immune C4)	Complete Remission/Response	Primary Tumor	Unknown
TCGA-61-1737	OV	0	1364	cluster A	Unknown	Complete Remission/Response	Primary Tumor	Unknown
TCGA-61-1738	OV	1	1089	cluster A	IFN-gamma Dominant (Immune C2)	Progressive Disease	Primary Tumor	Unknown
TCGA-61-1740	OV	1	74	cluster B	IFN-gamma Dominant (Immune C2)	Progressive Disease	Primary Tumor	Unknown
TCGA-61-1741	OV	1	1024	cluster A	IFN-gamma Dominant (Immune C2)	Complete Remission/Response	Primary Tumor	Unknown
TCGA-61-1743	OV	1	1329	cluster A	IFN-gamma Dominant (Immune C2)	Complete Remission/Response	Primary Tumor	Unknown
TCGA-61-1900	OV	0	176	cluster A	Wound Healing (Immune C1)	Stable Disease	Primary Tumor	Unknown
TCGA-61-1907	OV	0	952	cluster A	IFN-gamma Dominant (Immune C2)	Stable Disease	Primary Tumor	Unknown
TCGA-61-1910	OV	0	1127	cluster A	Lymphocyte Depleted (Immune C4)	Complete Remission/Response	Primary Tumor	Unknown
TCGA-61-1911	OV	0	1293	cluster B	Unknown	Complete Remission/Response	Primary Tumor	Unknown
TCGA-61-1914	OV	0	1722	cluster A	IFN-gamma Dominant (Immune C2)	Complete Remission/Response	Primary Tumor	Unknown
TCGA-61-1917	OV	1	1321	cluster A	IFN-gamma Dominant (Immune C2)	Complete Remission/Response	Primary Tumor	Unknown
TCGA-61-1918	OV	1	479	cluster A	Lymphocyte Depleted (Immune C4)	Complete Remission/Response	Primary Tumor	Unknown
TCGA-61-1919	OV	1	1161	cluster A	IFN-gamma Dominant (Immune C2)	Complete Remission/Response	Primary Tumor	Unknown
TCGA-61-1995	OV	0	61	cluster A	Lymphocyte Depleted (Immune C4)	Stable Disease	Primary Tumor	Unknown
TCGA-61-1998	OV	0	168	cluster A	Lymphocyte Depleted (Immune C4)	Unknown	Primary Tumor	Unknown
TCGA-61-2000	OV	0	441	cluster A	IFN-gamma Dominant (Immune C2)	Stable Disease	Primary Tumor	Unknown
TCGA-61-2002	OV	0	547	cluster A	Unknown	Progressive Disease	Primary Tumor	Unknown
TCGA-61-2003	OV	0	122	cluster A	Unknown	Progressive Disease	Primary Tumor	Unknown
TCGA-61-2008	OV	0	932	cluster A	Unknown	Complete Remission/Response	Recurrent Tumor	Unknown
TCGA-61-2008	OV	0	932	cluster A	Wound Healing (Immune C1)	Complete Remission/Response	Primary Tumor	Unknown
TCGA-61-2009	OV	0	1212	cluster B	Wound Healing (Immune C1)	Complete Remission/Response	Primary Tumor	Unknown
TCGA-61-2012	OV	0	932	cluster A	IFN-gamma Dominant (Immune C2)	Unknown	Primary Tumor	Unknown
TCGA-61-2016	OV	1	36	cluster B	IFN-gamma Dominant (Immune C2)	Progressive Disease	Primary Tumor	Unknown
TCGA-61-2088	OV	0	145	cluster A	Inflammatory (Immune C3)	Unknown	Primary Tumor	Unknown
TCGA-61-2092	OV	0	1573	cluster A	Lymphocyte Depleted (Immune C4)	Complete Remission/Response	Primary Tumor	Unknown
TCGA-61-2094	OV	0	2182	cluster A	IFN-gamma Dominant (Immune C2)	Complete Remission/Response	Primary Tumor	Unknown
TCGA-61-2095	OV	1	1875	cluster A	Unknown	Complete Remission/Response	Primary Tumor	Unknown
TCGA-61-2097	OV	0	1844	cluster A	Lymphocyte Depleted (Immune C4)	Complete Remission/Response	Primary Tumor	Unknown
TCGA-61-2098	OV	0	1993	cluster A	Wound Healing (Immune C1)	Complete Remission/Response	Primary Tumor	Unknown
TCGA-61-2101	OV	1	1688	cluster A	Unknown	Partial Remission/Response	Primary Tumor	Unknown
TCGA-61-2102	OV	1	197	cluster A	Lymphocyte Depleted (Immune C4)	Unknown	Primary Tumor	Unknown
TCGA-61-2104	OV	0	2338	cluster A	IFN-gamma Dominant (Immune C2)	Complete Remission/Response	Primary Tumor	Unknown
TCGA-61-2109	OV	1	629	cluster A	IFN-gamma Dominant (Immune C2)	Unknown	Primary Tumor	Unknown
TCGA-61-2110	OV	1	1354	cluster A	Lymphocyte Depleted (Immune C4)	Progressive Disease	Primary Tumor	Unknown
TCGA-61-2111	OV	0	3825	cluster A	IFN-gamma Dominant (Immune C2)	Complete Remission/Response	Primary Tumor	Unknown
TCGA-61-2113	OV	1	676	cluster B	IFN-gamma Dominant (Immune C2)	Unknown	Primary Tumor	Unknown
TCGA-62-8394	LUAD	1	139	cluster A	IFN-gamma Dominant (Immune C2)	Complete Remission/Response	Primary Tumor	Stage III
TCGA-62-8395	LUAD	0	1216	cluster A	Inflammatory (Immune C3)	Complete Remission/Response	Primary Tumor	Stage II
TCGA-62-8397	LUAD	0	1289	cluster A	Inflammatory (Immune C3)	Complete Remission/Response	Primary Tumor	Stage II
TCGA-62-8398	LUAD	1	444	cluster A	Wound Healing (Immune C1)	Complete Remission/Response	Primary Tumor	Stage III
TCGA-62-8399	LUAD	0	2696	cluster A	Inflammatory (Immune C3)	Complete Remission/Response	Primary Tumor	Stage III
TCGA-62-8402	LUAD	1	1498	cluster A	IFN-gamma Dominant (Immune C2)	Complete Remission/Response	Primary Tumor	Stage III
TCGA-62-A46O	LUAD	1	1454	cluster B	IFN-gamma Dominant (Immune C2)	Complete Remission/Response	Primary Tumor	Stage I
TCGA-62-A46P	LUAD	1	594	cluster A	Inflammatory (Immune C3)	Complete Remission/Response	Primary Tumor	Stage I
TCGA-62-A46R	LUAD	1	1725	cluster A	IFN-gamma Dominant (Immune C2)	Complete Remission/Response	Primary Tumor	Stage I
TCGA-62-A46S	LUAD	1	1653	cluster A	Inflammatory (Immune C3)	Complete Remission/Response	Primary Tumor	Stage I
TCGA-62-A46U	LUAD	0	2067	cluster A	Inflammatory (Immune C3)	Complete Remission/Response	Primary Tumor	Stage II
TCGA-62-A46Y	LUAD	1	414	cluster B	IFN-gamma Dominant (Immune C2)	Complete Remission/Response	Primary Tumor	Stage III
TCGA-62-A470	LUAD	1	1194	cluster A	Lymphocyte Depleted (Immune C4)	Complete Remission/Response	Primary Tumor	Stage I
TCGA-62-A471	LUAD	0	1246	cluster B	IFN-gamma Dominant (Immune C2)	Complete Remission/Response	Primary Tumor	Stage II
TCGA-62-A472	LUAD	0	910	cluster A	IFN-gamma Dominant (Immune C2)	Complete Remission/Response	Primary Tumor	Stage II
TCGA-63-5128	LUSC	1	NA	cluster B	Wound Healing (Immune C1)	Complete Remission/Response	Primary Tumor	Stage I
TCGA-63-5131	LUSC	1	NA	cluster B	Wound Healing (Immune C1)	Complete Remission/Response	Primary Tumor	Stage II
TCGA-63-6202	LUSC	0	1602	cluster A	IFN-gamma Dominant (Immune C2)	Complete Remission/Response	Primary Tumor	Stage II
TCGA-63-7020	LUSC	0	2133	cluster B	Wound Healing (Immune C1)	Complete Remission/Response	Primary Tumor	Stage I
TCGA-63-7021	LUSC	0	2142	cluster B	IFN-gamma Dominant (Immune C2)	Complete Remission/Response	Primary Tumor	Stage I
TCGA-63-7022	LUSC	0	2073	cluster B	Wound Healing (Immune C1)	Complete Remission/Response	Primary Tumor	Stage I
TCGA-63-7023	LUSC	0	1682	cluster A	IFN-gamma Dominant (Immune C2)	Complete Remission/Response	Primary Tumor	Stage II
TCGA-63-A5M9	LUSC	0	0	cluster A	Wound Healing (Immune C1)	Unknown	Primary Tumor	Stage II
TCGA-63-A5MB	LUSC	0	3123	cluster A	Wound Healing (Immune C1)	Complete Remission/Response	Primary Tumor	Stage I
TCGA-63-A5MG	LUSC	0	2148	cluster B	Wound Healing (Immune C1)	Complete Remission/Response	Primary Tumor	Stage I
TCGA-63-A5MH	LUSC	0	2026	cluster B	Wound Healing (Immune C1)	Complete Remission/Response	Primary Tumor	Stage I
TCGA-63-A5MI	LUSC	0	1784	cluster B	Wound Healing (Immune C1)	Complete Remission/Response	Primary Tumor	Stage III
TCGA-63-A5MJ	LUSC	0	1824	cluster B	IFN-gamma Dominant (Immune C2)	Complete Remission/Response	Primary Tumor	Stage II
TCGA-63-A5ML	LUSC	0	1386	cluster A	IFN-gamma Dominant (Immune C2)	Complete Remission/Response	Primary Tumor	Stage I
TCGA-63-A5MM	LUSC	1	456	cluster B	IFN-gamma Dominant (Immune C2)	Complete Remission/Response	Primary Tumor	Stage II
TCGA-63-A5MN	LUSC	1	345	cluster B	TGF-beta Dominant (Immune C6)	Complete Remission/Response	Primary Tumor	Stage II
TCGA-63-A5MP	LUSC	0	769	cluster B	IFN-gamma Dominant (Immune C2)	Complete Remission/Response	Primary Tumor	Stage II
TCGA-63-A5MR	LUSC	0	2716	cluster B	IFN-gamma Dominant (Immune C2)	Complete Remission/Response	Primary Tumor	Stage I
TCGA-63-A5MS	LUSC	0	2381	cluster A	TGF-beta Dominant (Immune C6)	Complete Remission/Response	Primary Tumor	Stage I
TCGA-63-A5MT	LUSC	0	498	cluster B	IFN-gamma Dominant (Immune C2)	Complete Remission/Response	Primary Tumor	Stage II
TCGA-63-A5MU	LUSC	1	NA	cluster B	Wound Healing (Immune C1)	Complete Remission/Response	Primary Tumor	Stage II
TCGA-63-A5MV	LUSC	0	1100	cluster B	Wound Healing (Immune C1)	Complete Remission/Response	Primary Tumor	Stage II
TCGA-63-A5MW	LUSC	0	1639	cluster A	Wound Healing (Immune C1)	Complete Remission/Response	Primary Tumor	Stage I
TCGA-63-A5MY	LUSC	0	1052	cluster B	Wound Healing (Immune C1)	Complete Remission/Response	Primary Tumor	Stage I
TCGA-64-1676	LUAD	0	1728	cluster B	IFN-gamma Dominant (Immune C2)	Complete Remission/Response	Primary Tumor	Stage I
TCGA-64-1677	LUAD	1	628	cluster A	IFN-gamma Dominant (Immune C2)	Unknown	Primary Tumor	Stage III
TCGA-64-1678	LUAD	0	1189	cluster A	Wound Healing (Immune C1)	Complete Remission/Response	Primary Tumor	Unknown
TCGA-64-1679	LUAD	0	2488	cluster B	Wound Healing (Immune C1)	Complete Remission/Response	Primary Tumor	Stage III
TCGA-64-1680	LUAD	0	1126	cluster B	Inflammatory (Immune C3)	Complete Remission/Response	Primary Tumor	Stage IV
TCGA-64-1681	LUAD	1	1167	cluster A	IFN-gamma Dominant (Immune C2)	Unknown	Primary Tumor	Stage I
TCGA-64-5774	LUAD	0	2676	cluster A	Wound Healing (Immune C1)	Complete Remission/Response	Primary Tumor	Stage I
TCGA-64-5775	LUAD	1	62	cluster A	Lymphocyte Depleted (Immune C4)	Progressive Disease	Primary Tumor	Stage III
TCGA-64-5778	LUAD	0	1305	cluster A	IFN-gamma Dominant (Immune C2)	Complete Remission/Response	Primary Tumor	Stage I
TCGA-64-5779	LUAD	0	864	cluster A	Unknown	Stable Disease	Primary Tumor	Stage III
TCGA-64-5781	LUAD	0	1559	cluster B	Wound Healing (Immune C1)	Progressive Disease	Primary Tumor	Stage I
TCGA-64-5815	LUAD	0	866	cluster B	Unknown	Complete Remission/Response	Primary Tumor	Stage II
TCGA-66-2727	LUSC	1	516	cluster B	IFN-gamma Dominant (Immune C2)	Unknown	Primary Tumor	Stage I
TCGA-66-2734	LUSC	0	1311	cluster B	Lymphocyte Depleted (Immune C4)	Unknown	Primary Tumor	Stage I
TCGA-66-2737	LUSC	0	61	cluster B	Wound Healing (Immune C1)	Unknown	Primary Tumor	Stage II
TCGA-66-2742	LUSC	0	641	cluster B	Wound Healing (Immune C1)	Unknown	Primary Tumor	Stage IV
TCGA-66-2744	LUSC	0	30	cluster B	IFN-gamma Dominant (Immune C2)	Unknown	Primary Tumor	Stage II
TCGA-66-2753	LUSC	0	31	cluster B	Wound Healing (Immune C1)	Unknown	Primary Tumor	Stage I
TCGA-66-2754	LUSC	0	61	cluster A	Wound Healing (Immune C1)	Unknown	Primary Tumor	Stage III
TCGA-66-2755	LUSC	0	28	cluster B	IFN-gamma Dominant (Immune C2)	Unknown	Primary Tumor	Stage I
TCGA-66-2756	LUSC	0	30	cluster A	Wound Healing (Immune C1)	Unknown	Primary Tumor	Stage III
TCGA-66-2757	LUSC	1	1338	cluster A	IFN-gamma Dominant (Immune C2)	Unknown	Primary Tumor	Stage I
TCGA-66-2758	LUSC	0	639	cluster A	IFN-gamma Dominant (Immune C2)	Complete Remission/Response	Primary Tumor	Stage I
TCGA-66-2759	LUSC	0	762	cluster B	Wound Healing (Immune C1)	Complete Remission/Response	Primary Tumor	Stage III
TCGA-66-2763	LUSC	0	30	cluster B	IFN-gamma Dominant (Immune C2)	Unknown	Primary Tumor	Stage I
TCGA-66-2765	LUSC	0	61	cluster B	IFN-gamma Dominant (Immune C2)	Unknown	Primary Tumor	Stage I
TCGA-66-2766	LUSC	0	31	cluster B	Wound Healing (Immune C1)	Unknown	Primary Tumor	Stage III
TCGA-66-2767	LUSC	0	61	cluster B	IFN-gamma Dominant (Immune C2)	Unknown	Primary Tumor	Stage III
TCGA-66-2768	LUSC	0	61	cluster B	IFN-gamma Dominant (Immune C2)	Unknown	Primary Tumor	Stage II
TCGA-66-2769	LUSC	1	215	cluster B	Wound Healing (Immune C1)	Unknown	Primary Tumor	Stage III
TCGA-66-2770	LUSC	0	700	cluster B	Wound Healing (Immune C1)	Unknown	Primary Tumor	Stage I
TCGA-66-2771	LUSC	0	578	cluster B	IFN-gamma Dominant (Immune C2)	Complete Remission/Response	Primary Tumor	Stage II
TCGA-66-2773	LUSC	1	92	cluster B	Wound Healing (Immune C1)	Unknown	Primary Tumor	Stage I
TCGA-66-2777	LUSC	0	61	cluster B	Wound Healing (Immune C1)	Unknown	Primary Tumor	Stage I
TCGA-66-2778	LUSC	0	578	cluster B	IFN-gamma Dominant (Immune C2)	Complete Remission/Response	Primary Tumor	Stage III
TCGA-66-2780	LUSC	1	366	cluster B	IFN-gamma Dominant (Immune C2)	Unknown	Primary Tumor	Stage I
TCGA-66-2781	LUSC	0	121	cluster B	Wound Healing (Immune C1)	Unknown	Primary Tumor	Stage I
TCGA-66-2782	LUSC	1	365	cluster B	IFN-gamma Dominant (Immune C2)	Progressive Disease	Primary Tumor	Stage II
TCGA-66-2783	LUSC	0	759	cluster B	Wound Healing (Immune C1)	Complete Remission/Response	Primary Tumor	Stage III
TCGA-66-2785	LUSC	0	60	cluster B	IFN-gamma Dominant (Immune C2)	Unknown	Primary Tumor	Stage I
TCGA-66-2786	LUSC	0	790	cluster B	IFN-gamma Dominant (Immune C2)	Unknown	Primary Tumor	Stage I
TCGA-66-2787	LUSC	0	1217	cluster A	IFN-gamma Dominant (Immune C2)	Unknown	Primary Tumor	Stage I
TCGA-66-2788	LUSC	0	699	cluster B	IFN-gamma Dominant (Immune C2)	Unknown	Primary Tumor	Stage I
TCGA-66-2789	LUSC	1	123	cluster B	Wound Healing (Immune C1)	Unknown	Primary Tumor	Stage III
TCGA-66-2790	LUSC	0	699	cluster B	IFN-gamma Dominant (Immune C2)	Progressive Disease	Primary Tumor	Stage II
TCGA-66-2791	LUSC	1	153	cluster B	IFN-gamma Dominant (Immune C2)	Unknown	Primary Tumor	Stage III
TCGA-66-2792	LUSC	0	913	cluster B	Wound Healing (Immune C1)	Complete Remission/Response	Primary Tumor	Stage II
TCGA-66-2793	LUSC	1	306	cluster A	Wound Healing (Immune C1)	Unknown	Primary Tumor	Stage III
TCGA-66-2794	LUSC	0	1645	cluster A	IFN-gamma Dominant (Immune C2)	Complete Remission/Response	Primary Tumor	Stage III
TCGA-66-2795	LUSC	0	122	cluster B	Wound Healing (Immune C1)	Unknown	Primary Tumor	Stage III
TCGA-66-2800	LUSC	0	1492	cluster B	Wound Healing (Immune C1)	Unknown	Primary Tumor	Stage III
TCGA-67-3770	LUAD	0	610	cluster A	IFN-gamma Dominant (Immune C2)	Unknown	Primary Tumor	Stage I
TCGA-67-3771	LUAD	0	610	cluster A	IFN-gamma Dominant (Immune C2)	Unknown	Primary Tumor	Stage I
TCGA-67-3772	LUAD	0	573	cluster A	IFN-gamma Dominant (Immune C2)	Unknown	Primary Tumor	Stage I
TCGA-67-3773	LUAD	0	427	cluster A	Inflammatory (Immune C3)	Unknown	Primary Tumor	Stage I
TCGA-67-3774	LUAD	0	385	cluster A	Inflammatory (Immune C3)	Unknown	Primary Tumor	Stage I
TCGA-67-4679	LUAD	0	448	cluster A	Inflammatory (Immune C3)	Unknown	Primary Tumor	Unknown
TCGA-67-6215	LUAD	0	174	cluster A	Lymphocyte Depleted (Immune C4)	Complete Remission/Response	Primary Tumor	Stage I
TCGA-67-6216	LUAD	0	141	cluster A	Inflammatory (Immune C3)	Complete Remission/Response	Primary Tumor	Stage I
TCGA-67-6217	LUAD	0	422	cluster A	Inflammatory (Immune C3)	Progressive Disease	Primary Tumor	Stage II
TCGA-68-7755	LUSC	0	83	cluster A	Wound Healing (Immune C1)	Unknown	Primary Tumor	Stage II
TCGA-68-7756	LUSC	0	202	cluster B	Wound Healing (Immune C1)	Unknown	Primary Tumor	Stage III
TCGA-68-7757	LUSC	0	211	cluster B	Wound Healing (Immune C1)	Unknown	Primary Tumor	Stage I
TCGA-68-8250	LUSC	0	244	cluster B	Wound Healing (Immune C1)	Unknown	Primary Tumor	Stage I
TCGA-68-8251	LUSC	0	406	cluster A	Wound Healing (Immune C1)	Stable Disease	Primary Tumor	Stage I
TCGA-68-A59I	LUSC	0	492	cluster B	Wound Healing (Immune C1)	Stable Disease	Primary Tumor	Stage III
TCGA-68-A59J	LUSC	0	448	cluster B	IFN-gamma Dominant (Immune C2)	Complete Remission/Response	Primary Tumor	Stage I
TCGA-69-7760	LUAD	0	202	cluster A	Wound Healing (Immune C1)	Unknown	Primary Tumor	Stage II
TCGA-69-7761	LUAD	0	186	cluster A	TGF-beta Dominant (Immune C6)	Unknown	Primary Tumor	Stage I
TCGA-69-7763	LUAD	0	690	cluster B	IFN-gamma Dominant (Immune C2)	Unknown	Primary Tumor	Stage I
TCGA-69-7764	LUAD	0	414	cluster A	Inflammatory (Immune C3)	Unknown	Primary Tumor	Stage I
TCGA-69-7765	LUAD	0	165	cluster A	Inflammatory (Immune C3)	Unknown	Primary Tumor	Unknown
TCGA-69-7973	LUAD	0	230	cluster A	Unknown	Complete Remission/Response	Primary Tumor	Stage I
TCGA-69-7974	LUAD	0	184	cluster A	Unknown	Progressive Disease	Primary Tumor	Stage III
TCGA-69-7978	LUAD	0	134	cluster A	Unknown	Unknown	Primary Tumor	Stage II
TCGA-69-7979	LUAD	0	408	cluster A	Unknown	Stable Disease	Primary Tumor	Stage I
TCGA-69-7980	LUAD	0	411	cluster A	IFN-gamma Dominant (Immune C2)	Complete Remission/Response	Primary Tumor	Stage I
TCGA-69-8253	LUAD	0	426	cluster B	Inflammatory (Immune C3)	Complete Remission/Response	Primary Tumor	Stage II
TCGA-69-8254	LUAD	0	409	cluster A	Inflammatory (Immune C3)	Complete Remission/Response	Primary Tumor	Unknown
TCGA-69-8255	LUAD	0	129	cluster A	IFN-gamma Dominant (Immune C2)	Unknown	Primary Tumor	Stage I
TCGA-69-8453	LUAD	0	813	cluster B	Inflammatory (Immune C3)	Stable Disease	Primary Tumor	Stage II
TCGA-69-A59K	LUAD	0	591	cluster A	Inflammatory (Immune C3)	Stable Disease	Primary Tumor	Stage II
TCGA-6A-AB49	LUSC	1	NA	cluster B	Wound Healing (Immune C1)	Progressive Disease	Primary Tumor	Stage I
TCGA-6D-AA2E	KIRC	0	362	cluster A	Inflammatory (Immune C3)	Unknown	Primary Tumor	Stage I
TCGA-70-6722	LUSC	0	367	cluster B	IFN-gamma Dominant (Immune C2)	Progressive Disease	Primary Tumor	Stage III
TCGA-70-6723	LUSC	0	375	cluster B	IFN-gamma Dominant (Immune C2)	Progressive Disease	Primary Tumor	Stage II
TCGA-71-6725	LUAD	0	256	cluster A	Lymphocyte Depleted (Immune C4)	Progressive Disease	Primary Tumor	Stage I
TCGA-71-8520	LUAD	1	210	cluster A	IFN-gamma Dominant (Immune C2)	Complete Remission/Response	Primary Tumor	Stage I
TCGA-73-4658	LUAD	1	1600	cluster B	TGF-beta Dominant (Immune C6)	Complete Remission/Response	Primary Tumor	Stage I
TCGA-73-4659	LUAD	1	711	cluster B	Lymphocyte Depleted (Immune C4)	Progressive Disease	Primary Tumor	Stage III
TCGA-73-4662	LUAD	0	2515	cluster A	Inflammatory (Immune C3)	Complete Remission/Response	Primary Tumor	Stage I
TCGA-73-4666	LUAD	0	800	cluster B	IFN-gamma Dominant (Immune C2)	Complete Remission/Response	Primary Tumor	Stage IV
TCGA-73-4668	LUAD	0	467	cluster B	Wound Healing (Immune C1)	Complete Remission/Response	Primary Tumor	Stage II
TCGA-73-4670	LUAD	0	131	cluster B	Wound Healing (Immune C1)	Stable Disease	Primary Tumor	Stage IV
TCGA-73-4675	LUAD	1	922	cluster A	Inflammatory (Immune C3)	Progressive Disease	Primary Tumor	Stage III
TCGA-73-4676	LUAD	1	281	cluster B	Lymphocyte Depleted (Immune C4)	Unknown	Primary Tumor	Stage II
TCGA-73-4677	LUAD	1	38	cluster B	Inflammatory (Immune C3)	Stable Disease	Primary Tumor	Unknown
TCGA-73-7498	LUAD	0	1189	cluster A	Inflammatory (Immune C3)	Complete Remission/Response	Primary Tumor	Stage I
TCGA-73-7499	LUAD	1	1531	cluster B	IFN-gamma Dominant (Immune C2)	Complete Remission/Response	Primary Tumor	Stage I
TCGA-73-A9RS	LUAD	1	340	cluster A	Wound Healing (Immune C1)	Progressive Disease	Primary Tumor	Stage II
TCGA-75-5122	LUAD	1	NA	cluster A	IFN-gamma Dominant (Immune C2)	Complete Remission/Response	Primary Tumor	Stage I
TCGA-75-5125	LUAD	1	2027	cluster A	Unknown	Complete Remission/Response	Primary Tumor	Stage II
TCGA-75-5126	LUAD	0	NA	cluster B	Lymphocyte Depleted (Immune C4)	Partial Remission/Response	Primary Tumor	Stage III
TCGA-75-5146	LUAD	0	2368	cluster A	IFN-gamma Dominant (Immune C2)	Complete Remission/Response	Primary Tumor	Stage I
TCGA-75-5147	LUAD	0	1333	cluster A	IFN-gamma Dominant (Immune C2)	Complete Remission/Response	Primary Tumor	Stage I
TCGA-75-6203	LUAD	0	NA	cluster A	Inflammatory (Immune C3)	Complete Remission/Response	Primary Tumor	Stage III
TCGA-75-6205	LUAD	1	NA	cluster A	IFN-gamma Dominant (Immune C2)	Complete Remission/Response	Primary Tumor	Stage I
TCGA-75-6206	LUAD	0	2590	cluster A	Inflammatory (Immune C3)	Complete Remission/Response	Primary Tumor	Stage I
TCGA-75-6207	LUAD	1	NA	cluster A	IFN-gamma Dominant (Immune C2)	Complete Remission/Response	Primary Tumor	Stage III
TCGA-75-6211	LUAD	1	NA	cluster A	Wound Healing (Immune C1)	Complete Remission/Response	Primary Tumor	Stage I
TCGA-75-6212	LUAD	1	1516	cluster A	Inflammatory (Immune C3)	Complete Remission/Response	Primary Tumor	Stage II
TCGA-75-6214	LUAD	1	1115	cluster B	Wound Healing (Immune C1)	Complete Remission/Response	Primary Tumor	Stage III
TCGA-75-7025	LUAD	0	3305	cluster A	Inflammatory (Immune C3)	Complete Remission/Response	Primary Tumor	Stage I
TCGA-75-7027	LUAD	0	3059	cluster A	Wound Healing (Immune C1)	Complete Remission/Response	Primary Tumor	Stage I
TCGA-75-7030	LUAD	0	NA	cluster A	TGF-beta Dominant (Immune C6)	Complete Remission/Response	Primary Tumor	Stage II
TCGA-75-7031	LUAD	0	NA	cluster A	IFN-gamma Dominant (Immune C2)	Unknown	Primary Tumor	Stage I
TCGA-76-4925	GBM	1	146	cluster A	Lymphocyte Depleted (Immune C4)	Unknown	Primary Tumor	Unknown
TCGA-76-4926	GBM	1	138	cluster A	Lymphocyte Depleted (Immune C4)	Unknown	Primary Tumor	Unknown
TCGA-76-4927	GBM	1	535	cluster A	Lymphocyte Depleted (Immune C4)	Unknown	Primary Tumor	Unknown
TCGA-76-4928	GBM	1	94	cluster A	Lymphocyte Depleted (Immune C4)	Unknown	Primary Tumor	Unknown
TCGA-76-4929	GBM	1	111	cluster A	Lymphocyte Depleted (Immune C4)	Unknown	Primary Tumor	Unknown
TCGA-76-4931	GBM	1	279	cluster A	Lymphocyte Depleted (Immune C4)	Unknown	Primary Tumor	Unknown
TCGA-76-4932	GBM	1	1458	cluster A	Lymphocyte Depleted (Immune C4)	Unknown	Primary Tumor	Unknown
TCGA-77-6842	LUSC	1	899	cluster A	IFN-gamma Dominant (Immune C2)	Unknown	Primary Tumor	Stage II
TCGA-77-6843	LUSC	1	2224	cluster A	Wound Healing (Immune C1)	Unknown	Primary Tumor	Stage II
TCGA-77-6844	LUSC	1	2284	cluster B	Wound Healing (Immune C1)	Complete Remission/Response	Primary Tumor	Stage III
TCGA-77-6845	LUSC	1	708	cluster B	Wound Healing (Immune C1)	Unknown	Primary Tumor	Stage II
TCGA-77-7138	LUSC	1	340	cluster B	IFN-gamma Dominant (Immune C2)	Unknown	Primary Tumor	Stage I
TCGA-77-7139	LUSC	0	4261	cluster B	IFN-gamma Dominant (Immune C2)	Complete Remission/Response	Primary Tumor	Stage II
TCGA-77-7140	LUSC	1	632	cluster B	Wound Healing (Immune C1)	Unknown	Primary Tumor	Stage II
TCGA-77-7141	LUSC	0	15	cluster B	IFN-gamma Dominant (Immune C2)	Unknown	Primary Tumor	Stage I
TCGA-77-7142	LUSC	0	2227	cluster A	IFN-gamma Dominant (Immune C2)	Unknown	Primary Tumor	Stage I
TCGA-77-7335	LUSC	1	2133	cluster A	IFN-gamma Dominant (Immune C2)	Unknown	Primary Tumor	Stage III
TCGA-77-7337	LUSC	1	3253	cluster B	Wound Healing (Immune C1)	Unknown	Primary Tumor	Stage II
TCGA-77-7338	LUSC	1	5	cluster B	Wound Healing (Immune C1)	Unknown	Primary Tumor	Stage I
TCGA-77-7463	LUSC	1	1423	cluster B	Wound Healing (Immune C1)	Unknown	Primary Tumor	Stage I
TCGA-77-7465	LUSC	0	990	cluster A	IFN-gamma Dominant (Immune C2)	Complete Remission/Response	Primary Tumor	Stage II
TCGA-77-8007	LUSC	1	198	cluster B	Wound Healing (Immune C1)	Unknown	Primary Tumor	Stage II
TCGA-77-8008	LUSC	1	2639	cluster B	Wound Healing (Immune C1)	Unknown	Primary Tumor	Stage I
TCGA-77-8009	LUSC	1	1695	cluster A	Wound Healing (Immune C1)	Complete Remission/Response	Primary Tumor	Stage II
TCGA-77-8128	LUSC	1	1150	cluster A	Wound Healing (Immune C1)	Unknown	Primary Tumor	Stage III
TCGA-77-8130	LUSC	0	4765	cluster B	IFN-gamma Dominant (Immune C2)	Complete Remission/Response	Primary Tumor	Stage II
TCGA-77-8131	LUSC	1	383	cluster B	IFN-gamma Dominant (Immune C2)	Unknown	Primary Tumor	Stage I
TCGA-77-8133	LUSC	1	1640	cluster A	IFN-gamma Dominant (Immune C2)	Unknown	Primary Tumor	Stage II
TCGA-77-8136	LUSC	1	1189	cluster B	IFN-gamma Dominant (Immune C2)	Unknown	Primary Tumor	Stage II
TCGA-77-8138	LUSC	1	539	cluster B	Unknown	Unknown	Primary Tumor	Stage I
TCGA-77-8139	LUSC	0	3166	cluster B	Wound Healing (Immune C1)	Complete Remission/Response	Primary Tumor	Stage II
TCGA-77-8140	LUSC	1	351	cluster B	Wound Healing (Immune C1)	Unknown	Primary Tumor	Stage II
TCGA-77-8143	LUSC	1	803	cluster B	Wound Healing (Immune C1)	Unknown	Primary Tumor	Stage III
TCGA-77-8144	LUSC	0	833	cluster B	Wound Healing (Immune C1)	Complete Remission/Response	Primary Tumor	Stage I
TCGA-77-8145	LUSC	1	212	cluster B	IFN-gamma Dominant (Immune C2)	Unknown	Primary Tumor	Stage III
TCGA-77-8146	LUSC	0	3189	cluster B	Wound Healing (Immune C1)	Complete Remission/Response	Primary Tumor	Stage I
TCGA-77-8148	LUSC	0	2023	cluster A	Wound Healing (Immune C1)	Complete Remission/Response	Primary Tumor	Stage III
TCGA-77-8150	LUSC	1	1655	cluster A	Wound Healing (Immune C1)	Unknown	Primary Tumor	Stage III
TCGA-77-8153	LUSC	0	1992	cluster B	Wound Healing (Immune C1)	Complete Remission/Response	Primary Tumor	Stage I
TCGA-77-8154	LUSC	0	1841	cluster B	Wound Healing (Immune C1)	Complete Remission/Response	Primary Tumor	Stage I
TCGA-77-8156	LUSC	0	1106	cluster A	Wound Healing (Immune C1)	Complete Remission/Response	Primary Tumor	Stage I
TCGA-77-A5FZ	LUSC	1	3838	cluster B	Inflammatory (Immune C3)	Complete Remission/Response	Primary Tumor	Stage III
TCGA-77-A5G1	LUSC	0	4026	cluster B	Wound Healing (Immune C1)	Complete Remission/Response	Primary Tumor	Stage III
TCGA-77-A5G3	LUSC	0	4570	cluster B	Wound Healing (Immune C1)	Complete Remission/Response	Primary Tumor	Stage II
TCGA-77-A5G6	LUSC	1	678	cluster B	Wound Healing (Immune C1)	Complete Remission/Response	Primary Tumor	Stage III
TCGA-77-A5G7	LUSC	1	180	cluster B	Wound Healing (Immune C1)	Complete Remission/Response	Primary Tumor	Stage I
TCGA-77-A5G8	LUSC	0	1884	cluster B	Wound Healing (Immune C1)	Unknown	Primary Tumor	Stage II
TCGA-77-A5GA	LUSC	0	1280	cluster B	Unknown	Complete Remission/Response	Primary Tumor	Stage I
TCGA-77-A5GB	LUSC	1	937	cluster B	Wound Healing (Immune C1)	Complete Remission/Response	Primary Tumor	Stage I
TCGA-77-A5GF	LUSC	1	840	cluster A	IFN-gamma Dominant (Immune C2)	Complete Remission/Response	Primary Tumor	Stage II
TCGA-77-A5GH	LUSC	0	1182	cluster B	IFN-gamma Dominant (Immune C2)	Complete Remission/Response	Primary Tumor	Stage I
TCGA-78-7143	LUAD	1	4961	cluster A	IFN-gamma Dominant (Immune C2)	Unknown	Primary Tumor	Stage I
TCGA-78-7145	LUAD	1	826	cluster A	Lymphocyte Depleted (Immune C4)	Unknown	Primary Tumor	Stage IV
TCGA-78-7146	LUAD	1	173	cluster B	Unknown	Unknown	Primary Tumor	Stage III
TCGA-78-7147	LUAD	1	586	cluster A	IFN-gamma Dominant (Immune C2)	Unknown	Primary Tumor	Stage II
TCGA-78-7148	LUAD	1	626	cluster A	Wound Healing (Immune C1)	Unknown	Primary Tumor	Stage II
TCGA-78-7149	LUAD	0	3940	cluster A	Inflammatory (Immune C3)	Complete Remission/Response	Primary Tumor	Stage III
TCGA-78-7150	LUAD	1	666	cluster B	IFN-gamma Dominant (Immune C2)	Unknown	Primary Tumor	Stage II
TCGA-78-7152	LUAD	1	1215	cluster A	Inflammatory (Immune C3)	Complete Remission/Response	Primary Tumor	Stage I
TCGA-78-7153	LUAD	0	3635	cluster A	Inflammatory (Immune C3)	Complete Remission/Response	Primary Tumor	Stage I
TCGA-78-7154	LUAD	1	593	cluster A	Wound Healing (Immune C1)	Unknown	Primary Tumor	Stage III
TCGA-78-7155	LUAD	1	1171	cluster A	Wound Healing (Immune C1)	Unknown	Primary Tumor	Stage I
TCGA-78-7156	LUAD	1	976	cluster A	Inflammatory (Immune C3)	Unknown	Primary Tumor	Stage IV
TCGA-78-7158	LUAD	1	179	cluster A	Inflammatory (Immune C3)	Progressive Disease	Primary Tumor	Stage III
TCGA-78-7159	LUAD	0	1974	cluster A	Wound Healing (Immune C1)	Complete Remission/Response	Primary Tumor	Stage I
TCGA-78-7160	LUAD	1	697	cluster B	Inflammatory (Immune C3)	Complete Remission/Response	Primary Tumor	Stage IV
TCGA-78-7161	LUAD	1	291	cluster A	Wound Healing (Immune C1)	Progressive Disease	Primary Tumor	Stage II
TCGA-78-7162	LUAD	1	3169	cluster A	Inflammatory (Immune C3)	Unknown	Primary Tumor	Stage I
TCGA-78-7163	LUAD	0	7248	cluster A	Inflammatory (Immune C3)	Complete Remission/Response	Primary Tumor	Stage I
TCGA-78-7166	LUAD	1	258	cluster B	Wound Healing (Immune C1)	Unknown	Primary Tumor	Stage II
TCGA-78-7167	LUAD	1	2681	cluster A	Inflammatory (Immune C3)	Unknown	Primary Tumor	Stage IV
TCGA-78-7220	LUAD	1	807	cluster A	Unknown	Unknown	Primary Tumor	Stage III
TCGA-78-7535	LUAD	1	949	cluster A	Lymphocyte Depleted (Immune C4)	Stable Disease	Primary Tumor	Stage I
TCGA-78-7536	LUAD	1	244	cluster A	IFN-gamma Dominant (Immune C2)	Progressive Disease	Primary Tumor	Stage III
TCGA-78-7537	LUAD	1	1622	cluster A	Inflammatory (Immune C3)	Unknown	Primary Tumor	Stage I
TCGA-78-7539	LUAD	0	791	cluster A	Inflammatory (Immune C3)	Complete Remission/Response	Primary Tumor	Stage II
TCGA-78-7540	LUAD	1	1197	cluster A	Inflammatory (Immune C3)	Complete Remission/Response	Primary Tumor	Stage I
TCGA-78-7542	LUAD	1	321	cluster B	IFN-gamma Dominant (Immune C2)	Unknown	Primary Tumor	Stage I
TCGA-78-7633	LUAD	1	1528	cluster A	Inflammatory (Immune C3)	Complete Remission/Response	Primary Tumor	Stage I
TCGA-78-8640	LUAD	0	7062	cluster A	IFN-gamma Dominant (Immune C2)	Complete Remission/Response	Primary Tumor	Stage II
TCGA-78-8648	LUAD	1	1209	cluster A	Inflammatory (Immune C3)	Unknown	Primary Tumor	Stage II
TCGA-78-8655	LUAD	0	2360	cluster B	Inflammatory (Immune C3)	Complete Remission/Response	Primary Tumor	Stage I
TCGA-78-8660	LUAD	1	321	cluster B	IFN-gamma Dominant (Immune C2)	Unknown	Primary Tumor	Stage II
TCGA-78-8662	LUAD	1	3361	cluster A	Wound Healing (Immune C1)	Complete Remission/Response	Primary Tumor	Stage I
TCGA-79-5596	LUSC	0	NA	cluster B	Wound Healing (Immune C1)	Unknown	Primary Tumor	Stage III
TCGA-80-5607	LUAD	0	NA	cluster A	IFN-gamma Dominant (Immune C2)	Unknown	Primary Tumor	Stage II
TCGA-80-5608	LUAD	0	2832	cluster A	Wound Healing (Immune C1)	Complete Remission/Response	Primary Tumor	Stage I
TCGA-80-5611	LUAD	0	2595	cluster B	Unknown	Complete Remission/Response	Primary Tumor	Stage I
TCGA-83-5908	LUAD	0	824	cluster B	IFN-gamma Dominant (Immune C2)	Stable Disease	Primary Tumor	Stage I
TCGA-85-6175	LUSC	1	294	cluster B	Wound Healing (Immune C1)	Stable Disease	Primary Tumor	Stage II
TCGA-85-6560	LUSC	0	1259	cluster A	IFN-gamma Dominant (Immune C2)	Complete Remission/Response	Primary Tumor	Stage II
TCGA-85-6561	LUSC	0	1224	cluster B	Wound Healing (Immune C1)	Complete Remission/Response	Primary Tumor	Stage I
TCGA-85-6798	LUSC	1	195	cluster B	Wound Healing (Immune C1)	Complete Remission/Response	Primary Tumor	Stage III
TCGA-85-7696	LUSC	0	1111	cluster B	Wound Healing (Immune C1)	Complete Remission/Response	Primary Tumor	Stage I
TCGA-85-7697	LUSC	0	1063	cluster B	Wound Healing (Immune C1)	Complete Remission/Response	Primary Tumor	Stage II
TCGA-85-7698	LUSC	0	952	cluster B	IFN-gamma Dominant (Immune C2)	Complete Remission/Response	Primary Tumor	Stage I
TCGA-85-7699	LUSC	1	1001	cluster B	Wound Healing (Immune C1)	Complete Remission/Response	Primary Tumor	Stage III
TCGA-85-7710	LUSC	0	42	cluster B	Wound Healing (Immune C1)	Complete Remission/Response	Primary Tumor	Stage I
TCGA-85-7843	LUSC	0	35	cluster B	Wound Healing (Immune C1)	Unknown	Primary Tumor	Stage II
TCGA-85-7844	LUSC	0	911	cluster B	Wound Healing (Immune C1)	Complete Remission/Response	Primary Tumor	Stage I
TCGA-85-7950	LUSC	0	576	cluster A	IFN-gamma Dominant (Immune C2)	Complete Remission/Response	Primary Tumor	Stage I
TCGA-85-8048	LUSC	0	765	cluster B	IFN-gamma Dominant (Immune C2)	Complete Remission/Response	Primary Tumor	Stage I
TCGA-85-8049	LUSC	0	579	cluster B	TGF-beta Dominant (Immune C6)	Complete Remission/Response	Primary Tumor	Stage I
TCGA-85-8052	LUSC	0	734	cluster B	Wound Healing (Immune C1)	Complete Remission/Response	Primary Tumor	Stage II
TCGA-85-8070	LUSC	0	960	cluster A	Wound Healing (Immune C1)	Complete Remission/Response	Primary Tumor	Stage I
TCGA-85-8071	LUSC	0	815	cluster B	Wound Healing (Immune C1)	Complete Remission/Response	Primary Tumor	Stage II
TCGA-85-8072	LUSC	0	932	cluster A	Wound Healing (Immune C1)	Complete Remission/Response	Primary Tumor	Stage I
TCGA-85-8276	LUSC	0	1050	cluster A	Wound Healing (Immune C1)	Complete Remission/Response	Primary Tumor	Stage II
TCGA-85-8277	LUSC	1	307	cluster B	Wound Healing (Immune C1)	Complete Remission/Response	Primary Tumor	Stage III
TCGA-85-8287	LUSC	1	23	cluster B	IFN-gamma Dominant (Immune C2)	Complete Remission/Response	Primary Tumor	Stage I
TCGA-85-8288	LUSC	1	402	cluster A	Wound Healing (Immune C1)	Complete Remission/Response	Primary Tumor	Stage II
TCGA-85-8350	LUSC	0	683	cluster B	Wound Healing (Immune C1)	Complete Remission/Response	Primary Tumor	Stage I
TCGA-85-8351	LUSC	0	510	cluster B	Wound Healing (Immune C1)	Complete Remission/Response	Primary Tumor	Stage II
TCGA-85-8352	LUSC	1	161	cluster A	Wound Healing (Immune C1)	Complete Remission/Response	Primary Tumor	Stage III
TCGA-85-8353	LUSC	1	94	cluster B	Wound Healing (Immune C1)	Stable Disease	Primary Tumor	Stage III
TCGA-85-8354	LUSC	0	995	cluster A	Wound Healing (Immune C1)	Complete Remission/Response	Primary Tumor	Stage I
TCGA-85-8355	LUSC	0	61	cluster B	IFN-gamma Dominant (Immune C2)	Complete Remission/Response	Primary Tumor	Stage I
TCGA-85-8479	LUSC	0	468	cluster B	Wound Healing (Immune C1)	Complete Remission/Response	Primary Tumor	Stage I
TCGA-85-8481	LUSC	1	236	cluster B	IFN-gamma Dominant (Immune C2)	Partial Remission/Response	Primary Tumor	Stage II
TCGA-85-8580	LUSC	0	1113	cluster B	Wound Healing (Immune C1)	Complete Remission/Response	Primary Tumor	Stage I
TCGA-85-8582	LUSC	0	1160	cluster B	IFN-gamma Dominant (Immune C2)	Complete Remission/Response	Primary Tumor	Stage I
TCGA-85-8584	LUSC	1	383	cluster B	IFN-gamma Dominant (Immune C2)	Complete Remission/Response	Primary Tumor	Stage II
TCGA-85-8664	LUSC	1	550	cluster B	Wound Healing (Immune C1)	Complete Remission/Response	Primary Tumor	Stage II
TCGA-85-8666	LUSC	1	687	cluster B	IFN-gamma Dominant (Immune C2)	Complete Remission/Response	Primary Tumor	Stage I
TCGA-85-A4CL	LUSC	1	921	cluster B	Wound Healing (Immune C1)	Complete Remission/Response	Primary Tumor	Stage I
TCGA-85-A4CN	LUSC	0	1038	cluster A	Wound Healing (Immune C1)	Complete Remission/Response	Primary Tumor	Stage II
TCGA-85-A4JB	LUSC	0	942	cluster B	IFN-gamma Dominant (Immune C2)	Complete Remission/Response	Primary Tumor	Stage II
TCGA-85-A4JC	LUSC	1	604	cluster B	Wound Healing (Immune C1)	Complete Remission/Response	Primary Tumor	Stage II
TCGA-85-A4PA	LUSC	0	741	cluster A	IFN-gamma Dominant (Immune C2)	Complete Remission/Response	Primary Tumor	Stage I
TCGA-85-A4QQ	LUSC	1	927	cluster B	Wound Healing (Immune C1)	Complete Remission/Response	Primary Tumor	Stage I
TCGA-85-A4QR	LUSC	0	600	cluster B	Wound Healing (Immune C1)	Complete Remission/Response	Primary Tumor	Stage I
TCGA-85-A50M	LUSC	1	826	cluster B	Wound Healing (Immune C1)	Complete Remission/Response	Primary Tumor	Stage II
TCGA-85-A50Z	LUSC	0	493	cluster B	Wound Healing (Immune C1)	Complete Remission/Response	Primary Tumor	Stage II
TCGA-85-A510	LUSC	0	482	cluster A	IFN-gamma Dominant (Immune C2)	Complete Remission/Response	Primary Tumor	Stage II
TCGA-85-A511	LUSC	1	455	cluster B	IFN-gamma Dominant (Immune C2)	Complete Remission/Response	Primary Tumor	Stage II
TCGA-85-A512	LUSC	0	465	cluster B	Wound Healing (Immune C1)	Complete Remission/Response	Primary Tumor	Stage II
TCGA-85-A513	LUSC	0	910	cluster A	IFN-gamma Dominant (Immune C2)	Complete Remission/Response	Primary Tumor	Stage I
TCGA-85-A53L	LUSC	0	377	cluster B	Wound Healing (Immune C1)	Complete Remission/Response	Primary Tumor	Stage II
TCGA-85-A5B5	LUSC	0	111	cluster B	Wound Healing (Immune C1)	Complete Remission/Response	Primary Tumor	Stage I
TCGA-86-6562	LUAD	1	376	cluster B	TGF-beta Dominant (Immune C6)	Progressive Disease	Primary Tumor	Stage II
TCGA-86-6851	LUAD	0	179	cluster A	Inflammatory (Immune C3)	Complete Remission/Response	Primary Tumor	Stage II
TCGA-86-7701	LUAD	0	947	cluster A	Unknown	Complete Remission/Response	Primary Tumor	Stage IV
TCGA-86-7711	LUAD	1	1046	cluster B	Unknown	Progressive Disease	Primary Tumor	Stage II
TCGA-86-7713	LUAD	0	1157	cluster A	IFN-gamma Dominant (Immune C2)	Complete Remission/Response	Primary Tumor	Stage II
TCGA-86-7714	LUAD	1	625	cluster A	Inflammatory (Immune C3)	Stable Disease	Primary Tumor	Stage III
TCGA-86-7953	LUAD	0	997	cluster A	Unknown	Complete Remission/Response	Primary Tumor	Stage I
TCGA-86-7954	LUAD	0	605	cluster A	Unknown	Complete Remission/Response	Primary Tumor	Stage I
TCGA-86-7955	LUAD	0	1072	cluster B	Unknown	Complete Remission/Response	Primary Tumor	Stage I
TCGA-86-8054	LUAD	0	1148	cluster A	Wound Healing (Immune C1)	Complete Remission/Response	Primary Tumor	Stage II
TCGA-86-8055	LUAD	1	124	cluster A	Wound Healing (Immune C1)	Complete Remission/Response	Primary Tumor	Stage II
TCGA-86-8073	LUAD	0	740	cluster A	Inflammatory (Immune C3)	Complete Remission/Response	Primary Tumor	Stage I
TCGA-86-8074	LUAD	0	24	cluster B	IFN-gamma Dominant (Immune C2)	Unknown	Primary Tumor	Stage II
TCGA-86-8075	LUAD	1	694	cluster A	Wound Healing (Immune C1)	Complete Remission/Response	Primary Tumor	Stage I
TCGA-86-8076	LUAD	0	993	cluster A	Inflammatory (Immune C3)	Complete Remission/Response	Primary Tumor	Stage I
TCGA-86-8278	LUAD	0	944	cluster B	TGF-beta Dominant (Immune C6)	Complete Remission/Response	Primary Tumor	Stage II
TCGA-86-8279	LUAD	0	949	cluster B	Wound Healing (Immune C1)	Complete Remission/Response	Primary Tumor	Stage II
TCGA-86-8280	LUAD	0	701	cluster A	Inflammatory (Immune C3)	Complete Remission/Response	Primary Tumor	Stage II
TCGA-86-8281	LUAD	0	0	cluster A	Inflammatory (Immune C3)	Complete Remission/Response	Primary Tumor	Stage I
TCGA-86-8358	LUAD	0	653	cluster A	Wound Healing (Immune C1)	Complete Remission/Response	Primary Tumor	Stage I
TCGA-86-8359	LUAD	1	444	cluster B	Inflammatory (Immune C3)	Unknown	Primary Tumor	Stage III
TCGA-86-8585	LUAD	0	353	cluster B	IFN-gamma Dominant (Immune C2)	Complete Remission/Response	Primary Tumor	Stage I
TCGA-86-8668	LUAD	0	423	cluster A	Inflammatory (Immune C3)	Complete Remission/Response	Primary Tumor	Stage I
TCGA-86-8669	LUAD	0	938	cluster A	Inflammatory (Immune C3)	Complete Remission/Response	Primary Tumor	Stage I
TCGA-86-8671	LUAD	0	839	cluster A	Inflammatory (Immune C3)	Complete Remission/Response	Primary Tumor	Stage II
TCGA-86-8672	LUAD	1	19	cluster B	IFN-gamma Dominant (Immune C2)	Complete Remission/Response	Primary Tumor	Stage II
TCGA-86-8673	LUAD	0	862	cluster B	Wound Healing (Immune C1)	Complete Remission/Response	Primary Tumor	Stage I
TCGA-86-8674	LUAD	0	806	cluster B	Inflammatory (Immune C3)	Complete Remission/Response	Primary Tumor	Stage II
TCGA-86-A456	LUAD	0	896	cluster A	IFN-gamma Dominant (Immune C2)	Complete Remission/Response	Primary Tumor	Stage I
TCGA-86-A4D0	LUAD	1	116	cluster A	IFN-gamma Dominant (Immune C2)	Complete Remission/Response	Primary Tumor	Stage II
TCGA-86-A4JF	LUAD	1	737	cluster A	IFN-gamma Dominant (Immune C2)	Complete Remission/Response	Primary Tumor	Stage II
TCGA-86-A4P7	LUAD	0	415	cluster A	Inflammatory (Immune C3)	Complete Remission/Response	Primary Tumor	Stage I
TCGA-86-A4P8	LUAD	0	805	cluster A	Inflammatory (Immune C3)	Complete Remission/Response	Primary Tumor	Stage III
TCGA-90-6837	LUSC	0	758	cluster B	Wound Healing (Immune C1)	Complete Remission/Response	Primary Tumor	Stage II
TCGA-90-7766	LUSC	0	289	cluster B	IFN-gamma Dominant (Immune C2)	Progressive Disease	Primary Tumor	Stage I
TCGA-90-7767	LUSC	0	89	cluster A	IFN-gamma Dominant (Immune C2)	Unknown	Primary Tumor	Stage II
TCGA-90-7769	LUSC	0	358	cluster B	Wound Healing (Immune C1)	Complete Remission/Response	Primary Tumor	Stage II
TCGA-90-7964	LUSC	0	428	cluster B	Wound Healing (Immune C1)	Complete Remission/Response	Primary Tumor	Stage I
TCGA-90-A4ED	LUSC	0	615	cluster B	Inflammatory (Immune C3)	Complete Remission/Response	Primary Tumor	Stage I
TCGA-90-A4EE	LUSC	0	688	cluster A	IFN-gamma Dominant (Immune C2)	Complete Remission/Response	Primary Tumor	Stage II
TCGA-90-A59Q	LUSC	1	322	cluster B	IFN-gamma Dominant (Immune C2)	Complete Remission/Response	Primary Tumor	Stage II
TCGA-91-6828	LUAD	0	323	cluster A	Inflammatory (Immune C3)	Complete Remission/Response	Primary Tumor	Stage I
TCGA-91-6829	LUAD	1	1258	cluster A	Wound Healing (Immune C1)	Progressive Disease	Primary Tumor	Stage I
TCGA-91-6830	LUAD	0	60	cluster B	Unknown	Unknown	Primary Tumor	Stage II
TCGA-91-6831	LUAD	0	310	cluster A	Unknown	Complete Remission/Response	Primary Tumor	Stage I
TCGA-91-6835	LUAD	0	79	cluster A	Inflammatory (Immune C3)	Complete Remission/Response	Primary Tumor	Stage I
TCGA-91-6836	LUAD	0	417	cluster A	Unknown	Complete Remission/Response	Primary Tumor	Stage I
TCGA-91-6840	LUAD	0	372	cluster A	IFN-gamma Dominant (Immune C2)	Complete Remission/Response	Primary Tumor	Stage I
TCGA-91-6847	LUAD	0	842	cluster B	IFN-gamma Dominant (Immune C2)	Progressive Disease	Primary Tumor	Stage I
TCGA-91-6848	LUAD	0	224	cluster A	Unknown	Complete Remission/Response	Primary Tumor	Stage III
TCGA-91-6849	LUAD	0	35	cluster A	Inflammatory (Immune C3)	Unknown	Primary Tumor	Stage III
TCGA-91-7771	LUAD	0	492	cluster A	Inflammatory (Immune C3)	Complete Remission/Response	Primary Tumor	Stage II
TCGA-91-8496	LUAD	0	505	cluster A	Lymphocyte Depleted (Immune C4)	Complete Remission/Response	Primary Tumor	Stage I
TCGA-91-8497	LUAD	1	434	cluster A	Inflammatory (Immune C3)	Complete Remission/Response	Primary Tumor	Stage I
TCGA-91-8499	LUAD	0	36	cluster A	IFN-gamma Dominant (Immune C2)	Unknown	Primary Tumor	Stage I
TCGA-91-A4BC	LUAD	0	44	cluster A	IFN-gamma Dominant (Immune C2)	Unknown	Primary Tumor	Stage II
TCGA-91-A4BD	LUAD	0	603	cluster B	Lymphocyte Depleted (Immune C4)	Complete Remission/Response	Primary Tumor	Stage II
TCGA-92-7340	LUSC	0	82	cluster B	IFN-gamma Dominant (Immune C2)	Stable Disease	Primary Tumor	Stage II
TCGA-92-7341	LUSC	0	106	cluster B	Wound Healing (Immune C1)	Partial Remission/Response	Primary Tumor	Stage I
TCGA-92-8063	LUSC	0	122	cluster B	Wound Healing (Immune C1)	Complete Remission/Response	Primary Tumor	Stage III
TCGA-92-8064	LUSC	0	160	cluster A	IFN-gamma Dominant (Immune C2)	Complete Remission/Response	Primary Tumor	Unknown
TCGA-92-8065	LUSC	0	70	cluster B	IFN-gamma Dominant (Immune C2)	Complete Remission/Response	Primary Tumor	Stage II
TCGA-93-7347	LUAD	0	683	cluster A	Inflammatory (Immune C3)	Complete Remission/Response	Primary Tumor	Stage I
TCGA-93-7348	LUAD	0	531	cluster A	Inflammatory (Immune C3)	Complete Remission/Response	Primary Tumor	Stage I
TCGA-93-8067	LUAD	0	186	cluster A	IFN-gamma Dominant (Immune C2)	Complete Remission/Response	Primary Tumor	Stage I
TCGA-93-A4JN	LUAD	0	718	cluster A	IFN-gamma Dominant (Immune C2)	Stable Disease	Primary Tumor	Stage IV
TCGA-93-A4JO	LUAD	1	33	cluster A	Inflammatory (Immune C3)	Unknown	Primary Tumor	Stage I
TCGA-93-A4JP	LUAD	0	578	cluster B	Lymphocyte Depleted (Immune C4)	Partial Remission/Response	Primary Tumor	Stage IV
TCGA-93-A4JQ	LUAD	0	526	cluster A	IFN-gamma Dominant (Immune C2)	Complete Remission/Response	Primary Tumor	Stage I
TCGA-94-7033	LUSC	0	640	cluster B	IFN-gamma Dominant (Immune C2)	Complete Remission/Response	Primary Tumor	Stage I
TCGA-94-7557	LUSC	1	5	cluster B	Wound Healing (Immune C1)	Complete Remission/Response	Primary Tumor	Stage I
TCGA-94-7943	LUSC	0	559	cluster B	Wound Healing (Immune C1)	Complete Remission/Response	Primary Tumor	Stage I
TCGA-94-8035	LUSC	0	122	cluster B	Wound Healing (Immune C1)	Complete Remission/Response	Primary Tumor	Stage II
TCGA-94-8490	LUSC	0	153	cluster B	Wound Healing (Immune C1)	Unknown	Primary Tumor	Stage II
TCGA-94-8491	LUSC	0	810	cluster B	Wound Healing (Immune C1)	Progressive Disease	Primary Tumor	Stage II
TCGA-94-A4VJ	LUSC	0	430	cluster B	Wound Healing (Immune C1)	Complete Remission/Response	Primary Tumor	Stage I
TCGA-94-A5I4	LUSC	0	491	cluster B	IFN-gamma Dominant (Immune C2)	Complete Remission/Response	Primary Tumor	Stage II
TCGA-94-A5I6	LUSC	0	538	cluster B	Wound Healing (Immune C1)	Progressive Disease	Primary Tumor	Stage II
TCGA-95-7039	LUAD	0	1272	cluster A	Wound Healing (Immune C1)	Complete Remission/Response	Primary Tumor	Stage II
TCGA-95-7043	LUAD	1	503	cluster A	Wound Healing (Immune C1)	Complete Remission/Response	Primary Tumor	Stage I
TCGA-95-7562	LUAD	1	87	cluster B	Wound Healing (Immune C1)	Unknown	Primary Tumor	Stage II
TCGA-95-7567	LUAD	0	568	cluster A	IFN-gamma Dominant (Immune C2)	Stable Disease	Primary Tumor	Stage II
TCGA-95-7944	LUAD	0	377	cluster B	Unknown	Stable Disease	Primary Tumor	Stage I
TCGA-95-7947	LUAD	0	477	cluster A	IFN-gamma Dominant (Immune C2)	Complete Remission/Response	Primary Tumor	Stage I
TCGA-95-7948	LUAD	0	476	cluster A	Wound Healing (Immune C1)	Complete Remission/Response	Primary Tumor	Stage I
TCGA-95-8039	LUAD	0	830	cluster A	IFN-gamma Dominant (Immune C2)	Complete Remission/Response	Primary Tumor	Stage I
TCGA-95-8494	LUAD	0	84	cluster B	Lymphocyte Depleted (Immune C4)	Complete Remission/Response	Primary Tumor	Stage II
TCGA-95-A4VK	LUAD	0	651	cluster A	Inflammatory (Immune C3)	Stable Disease	Primary Tumor	Stage III
TCGA-95-A4VN	LUAD	0	553	cluster B	IFN-gamma Dominant (Immune C2)	Stable Disease	Primary Tumor	Stage II
TCGA-95-A4VP	LUAD	0	605	cluster A	Inflammatory (Immune C3)	Stable Disease	Primary Tumor	Stage III
TCGA-96-7544	LUSC	1	2160	cluster B	Wound Healing (Immune C1)	Complete Remission/Response	Primary Tumor	Stage II
TCGA-96-7545	LUSC	1	1736	cluster A	TGF-beta Dominant (Immune C6)	Progressive Disease	Primary Tumor	Stage I
TCGA-96-8169	LUSC	0	557	cluster B	Wound Healing (Immune C1)	Complete Remission/Response	Primary Tumor	Stage I
TCGA-96-8170	LUSC	0	531	cluster B	Wound Healing (Immune C1)	Complete Remission/Response	Primary Tumor	Stage II
TCGA-96-A4JK	LUSC	0	589	cluster A	Unknown	Complete Remission/Response	Primary Tumor	Stage II
TCGA-96-A4JL	LUSC	0	842	cluster A	IFN-gamma Dominant (Immune C2)	Complete Remission/Response	Primary Tumor	Stage II
TCGA-97-7546	LUAD	0	1285	cluster A	Inflammatory (Immune C3)	Progressive Disease	Primary Tumor	Stage I
TCGA-97-7547	LUAD	0	1965	cluster A	Inflammatory (Immune C3)	Progressive Disease	Primary Tumor	Stage I
TCGA-97-7552	LUAD	0	1932	cluster A	Inflammatory (Immune C3)	Stable Disease	Primary Tumor	Stage I
TCGA-97-7553	LUAD	0	1870	cluster A	Inflammatory (Immune C3)	Complete Remission/Response	Primary Tumor	Stage I
TCGA-97-7554	LUAD	0	775	cluster A	IFN-gamma Dominant (Immune C2)	Complete Remission/Response	Primary Tumor	Stage III
TCGA-97-7937	LUAD	0	564	cluster A	Wound Healing (Immune C1)	Stable Disease	Primary Tumor	Stage I
TCGA-97-7938	LUAD	1	18	cluster A	Inflammatory (Immune C3)	Complete Remission/Response	Primary Tumor	Stage I
TCGA-97-7941	LUAD	0	484	cluster A	Inflammatory (Immune C3)	Complete Remission/Response	Primary Tumor	Stage I
TCGA-97-8171	LUAD	0	568	cluster A	Lymphocyte Depleted (Immune C4)	Progressive Disease	Primary Tumor	Stage IV
TCGA-97-8172	LUAD	0	545	cluster A	Inflammatory (Immune C3)	Complete Remission/Response	Primary Tumor	Stage I
TCGA-97-8174	LUAD	1	164	cluster A	Inflammatory (Immune C3)	Unknown	Primary Tumor	Stage II
TCGA-97-8175	LUAD	0	551	cluster B	IFN-gamma Dominant (Immune C2)	Complete Remission/Response	Primary Tumor	Stage I
TCGA-97-8176	LUAD	1	468	cluster B	Wound Healing (Immune C1)	Stable Disease	Primary Tumor	Stage III
TCGA-97-8177	LUAD	0	499	cluster A	IFN-gamma Dominant (Immune C2)	Unknown	Primary Tumor	Stage I
TCGA-97-8179	LUAD	0	435	cluster A	Inflammatory (Immune C3)	Complete Remission/Response	Primary Tumor	Stage I
TCGA-97-8547	LUAD	0	657	cluster A	TGF-beta Dominant (Immune C6)	Complete Remission/Response	Primary Tumor	Stage III
TCGA-97-8552	LUAD	0	626	cluster A	Inflammatory (Immune C3)	Complete Remission/Response	Primary Tumor	Stage I
TCGA-97-A4LX	LUAD	0	614	cluster A	Inflammatory (Immune C3)	Complete Remission/Response	Primary Tumor	Stage I
TCGA-97-A4M0	LUAD	0	652	cluster A	Inflammatory (Immune C3)	Complete Remission/Response	Primary Tumor	Stage I
TCGA-97-A4M1	LUAD	0	601	cluster A	Inflammatory (Immune C3)	Complete Remission/Response	Primary Tumor	Stage I
TCGA-97-A4M2	LUAD	0	624	cluster B	Inflammatory (Immune C3)	Complete Remission/Response	Primary Tumor	Stage I
TCGA-97-A4M3	LUAD	0	540	cluster A	Inflammatory (Immune C3)	Complete Remission/Response	Primary Tumor	Stage I
TCGA-97-A4M5	LUAD	0	634	cluster A	Inflammatory (Immune C3)	Complete Remission/Response	Primary Tumor	Stage I
TCGA-97-A4M6	LUAD	0	568	cluster A	IFN-gamma Dominant (Immune C2)	Complete Remission/Response	Primary Tumor	Stage I
TCGA-97-A4M7	LUAD	0	629	cluster A	Inflammatory (Immune C3)	Complete Remission/Response	Primary Tumor	Stage I
TCGA-98-7454	LUSC	0	652	cluster B	IFN-gamma Dominant (Immune C2)	Complete Remission/Response	Primary Tumor	Stage I
TCGA-98-8020	LUSC	1	84	cluster B	Wound Healing (Immune C1)	Unknown	Primary Tumor	Stage III
TCGA-98-8022	LUSC	1	933	cluster B	Inflammatory (Immune C3)	Complete Remission/Response	Primary Tumor	Stage I
TCGA-98-8023	LUSC	0	649	cluster B	Wound Healing (Immune C1)	Complete Remission/Response	Primary Tumor	Stage III
TCGA-98-A538	LUSC	0	826	cluster B	Wound Healing (Immune C1)	Complete Remission/Response	Primary Tumor	Stage II
TCGA-98-A539	LUSC	0	173	cluster B	Wound Healing (Immune C1)	Unknown	Primary Tumor	Stage II
TCGA-98-A53A	LUSC	1	552	cluster A	Wound Healing (Immune C1)	Complete Remission/Response	Primary Tumor	Stage I
TCGA-98-A53B	LUSC	1	61	cluster B	Wound Healing (Immune C1)	Complete Remission/Response	Primary Tumor	Stage I
TCGA-98-A53C	LUSC	0	822	cluster A	Inflammatory (Immune C3)	Complete Remission/Response	Primary Tumor	Stage I
TCGA-98-A53D	LUSC	1	645	cluster B	TGF-beta Dominant (Immune C6)	Complete Remission/Response	Primary Tumor	Stage II
TCGA-98-A53H	LUSC	0	618	cluster B	Inflammatory (Immune C3)	Complete Remission/Response	Primary Tumor	Stage I
TCGA-98-A53I	LUSC	0	565	cluster B	IFN-gamma Dominant (Immune C2)	Complete Remission/Response	Primary Tumor	Stage II
TCGA-98-A53J	LUSC	0	630	cluster B	Wound Healing (Immune C1)	Complete Remission/Response	Primary Tumor	Stage I
TCGA-99-7458	LUAD	0	747	cluster A	Inflammatory (Immune C3)	Stable Disease	Primary Tumor	Stage III
TCGA-99-8025	LUAD	0	1060	cluster A	Wound Healing (Immune C1)	Complete Remission/Response	Primary Tumor	Stage III
TCGA-99-8028	LUAD	0	1118	cluster A	Inflammatory (Immune C3)	Complete Remission/Response	Primary Tumor	Stage I
TCGA-99-8032	LUAD	0	44	cluster A	Wound Healing (Immune C1)	Complete Remission/Response	Primary Tumor	Stage I
TCGA-99-8033	LUAD	1	656	cluster B	Wound Healing (Immune C1)	Progressive Disease	Primary Tumor	Stage IV
TCGA-99-AA5R	LUAD	0	658	cluster A	Inflammatory (Immune C3)	Complete Remission/Response	Primary Tumor	Stage I
TCGA-A1-A0SB	BRCA	0	259	cluster A	Wound Healing (Immune C1)	Unknown	Primary Tumor	Stage I
TCGA-A1-A0SD	BRCA	0	437	cluster A	IFN-gamma Dominant (Immune C2)	Unknown	Primary Tumor	Stage II
TCGA-A1-A0SE	BRCA	0	1321	cluster A	Wound Healing (Immune C1)	Unknown	Primary Tumor	Stage I
TCGA-A1-A0SF	BRCA	0	1463	cluster A	Wound Healing (Immune C1)	Unknown	Primary Tumor	Stage II
TCGA-A1-A0SG	BRCA	0	434	cluster A	Inflammatory (Immune C3)	Unknown	Primary Tumor	Stage II
TCGA-A1-A0SH	BRCA	0	1437	cluster A	TGF-beta Dominant (Immune C6)	Unknown	Primary Tumor	Stage II
TCGA-A1-A0SI	BRCA	0	635	cluster A	IFN-gamma Dominant (Immune C2)	Unknown	Primary Tumor	Stage II
TCGA-A1-A0SJ	BRCA	0	416	cluster A	Wound Healing (Immune C1)	Unknown	Primary Tumor	Stage III
TCGA-A1-A0SK	BRCA	1	967	cluster A	Wound Healing (Immune C1)	Unknown	Primary Tumor	Stage II
TCGA-A1-A0SM	BRCA	0	242	cluster B	Wound Healing (Immune C1)	Unknown	Primary Tumor	Stage II
TCGA-A1-A0SN	BRCA	0	1196	cluster B	Wound Healing (Immune C1)	Unknown	Primary Tumor	Stage II
TCGA-A1-A0SO	BRCA	0	852	cluster A	Wound Healing (Immune C1)	Unknown	Primary Tumor	Stage II
TCGA-A1-A0SP	BRCA	0	584	cluster A	IFN-gamma Dominant (Immune C2)	Unknown	Primary Tumor	Stage II
TCGA-A1-A0SQ	BRCA	0	554	cluster A	Inflammatory (Immune C3)	Unknown	Primary Tumor	Stage II
TCGA-A2-A04N	BRCA	0	4354	cluster A	Wound Healing (Immune C1)	Unknown	Primary Tumor	Stage I
TCGA-A2-A04P	BRCA	1	548	cluster A	IFN-gamma Dominant (Immune C2)	Unknown	Primary Tumor	Stage III
TCGA-A2-A04Q	BRCA	0	2385	cluster A	IFN-gamma Dominant (Immune C2)	Unknown	Primary Tumor	Stage I
TCGA-A2-A04R	BRCA	0	3709	cluster A	Wound Healing (Immune C1)	Unknown	Primary Tumor	Stage I
TCGA-A2-A04T	BRCA	0	2246	cluster A	IFN-gamma Dominant (Immune C2)	Unknown	Primary Tumor	Stage II
TCGA-A2-A04U	BRCA	0	2654	cluster A	Wound Healing (Immune C1)	Unknown	Primary Tumor	Stage II
TCGA-A2-A04V	BRCA	1	1920	cluster A	Wound Healing (Immune C1)	Unknown	Primary Tumor	Stage II
TCGA-A2-A04W	BRCA	0	3102	cluster B	Wound Healing (Immune C1)	Unknown	Primary Tumor	Stage II
TCGA-A2-A04X	BRCA	0	1686	cluster A	IFN-gamma Dominant (Immune C2)	Unknown	Primary Tumor	Stage II
TCGA-A2-A04Y	BRCA	0	1099	cluster A	IFN-gamma Dominant (Immune C2)	Unknown	Primary Tumor	Stage II
TCGA-A2-A0CK	BRCA	0	4159	cluster A	Wound Healing (Immune C1)	Unknown	Primary Tumor	Stage III
TCGA-A2-A0CL	BRCA	0	3015	cluster A	IFN-gamma Dominant (Immune C2)	Unknown	Primary Tumor	Stage III
TCGA-A2-A0CM	BRCA	1	754	cluster A	IFN-gamma Dominant (Immune C2)	Unknown	Primary Tumor	Stage II
TCGA-A2-A0CO	BRCA	1	3492	cluster A	IFN-gamma Dominant (Immune C2)	Unknown	Primary Tumor	Stage II
TCGA-A2-A0CP	BRCA	0	2813	cluster A	Wound Healing (Immune C1)	Unknown	Primary Tumor	Stage I
TCGA-A2-A0CQ	BRCA	0	2695	cluster A	Lymphocyte Depleted (Immune C4)	Unknown	Primary Tumor	Stage I
TCGA-A2-A0CR	BRCA	0	3283	cluster A	TGF-beta Dominant (Immune C6)	Unknown	Primary Tumor	Stage II
TCGA-A2-A0CS	BRCA	1	2348	cluster A	Wound Healing (Immune C1)	Unknown	Primary Tumor	Stage IV
TCGA-A2-A0CT	BRCA	0	2289	cluster A	Wound Healing (Immune C1)	Unknown	Primary Tumor	Stage II
TCGA-A2-A0CU	BRCA	1	158	cluster A	Wound Healing (Immune C1)	Unknown	Primary Tumor	Stage II
TCGA-A2-A0CV	BRCA	0	3011	cluster A	Inflammatory (Immune C3)	Unknown	Primary Tumor	Stage II
TCGA-A2-A0CW	BRCA	0	3283	cluster B	IFN-gamma Dominant (Immune C2)	Unknown	Primary Tumor	Stage II
TCGA-A2-A0CX	BRCA	0	1728	cluster B	IFN-gamma Dominant (Immune C2)	Unknown	Primary Tumor	Stage II
TCGA-A2-A0CY	BRCA	0	1673	cluster A	Wound Healing (Immune C1)	Unknown	Primary Tumor	Stage II
TCGA-A2-A0CZ	BRCA	0	1616	cluster A	Inflammatory (Immune C3)	Unknown	Primary Tumor	Stage II
TCGA-A2-A0D0	BRCA	0	2048	cluster B	IFN-gamma Dominant (Immune C2)	Unknown	Primary Tumor	Stage II
TCGA-A2-A0D1	BRCA	0	1051	cluster A	Wound Healing (Immune C1)	Unknown	Primary Tumor	Stage II
TCGA-A2-A0D2	BRCA	0	1027	cluster A	Wound Healing (Immune C1)	Unknown	Primary Tumor	Stage II
TCGA-A2-A0D3	BRCA	0	1873	cluster B	Inflammatory (Immune C3)	Unknown	Primary Tumor	Stage I
TCGA-A2-A0D4	BRCA	0	767	cluster A	Wound Healing (Immune C1)	Unknown	Primary Tumor	Stage II
TCGA-A2-A0EM	BRCA	0	3094	cluster A	Wound Healing (Immune C1)	Unknown	Primary Tumor	Stage I
TCGA-A2-A0EN	BRCA	0	4088	cluster B	Inflammatory (Immune C3)	Unknown	Primary Tumor	Stage II
TCGA-A2-A0EO	BRCA	0	2442	cluster A	Inflammatory (Immune C3)	Unknown	Primary Tumor	Stage I
TCGA-A2-A0EP	BRCA	0	3603	cluster A	Inflammatory (Immune C3)	Unknown	Primary Tumor	Stage I
TCGA-A2-A0EQ	BRCA	0	2426	cluster A	IFN-gamma Dominant (Immune C2)	Unknown	Primary Tumor	Stage II
TCGA-A2-A0ER	BRCA	0	2263	cluster A	Wound Healing (Immune C1)	Unknown	Primary Tumor	Stage I
TCGA-A2-A0ES	BRCA	0	2190	cluster A	Inflammatory (Immune C3)	Unknown	Primary Tumor	Stage II
TCGA-A2-A0ET	BRCA	0	1066	cluster A	Lymphocyte Depleted (Immune C4)	Unknown	Primary Tumor	Stage III
TCGA-A2-A0EU	BRCA	0	1043	cluster B	Wound Healing (Immune C1)	Unknown	Primary Tumor	Stage I
TCGA-A2-A0EV	BRCA	0	968	cluster A	IFN-gamma Dominant (Immune C2)	Unknown	Primary Tumor	Stage I
TCGA-A2-A0EW	BRCA	1	1884	cluster A	Inflammatory (Immune C3)	Unknown	Primary Tumor	Stage III
TCGA-A2-A0EX	BRCA	0	752	cluster A	Inflammatory (Immune C3)	Unknown	Primary Tumor	Stage II
TCGA-A2-A0EY	BRCA	0	1925	cluster B	Wound Healing (Immune C1)	Unknown	Primary Tumor	Stage II
TCGA-A2-A0ST	BRCA	0	3017	cluster A	IFN-gamma Dominant (Immune C2)	Unknown	Primary Tumor	Stage II
TCGA-A2-A0SU	BRCA	0	1662	cluster A	Wound Healing (Immune C1)	Unknown	Primary Tumor	Stage II
TCGA-A2-A0SV	BRCA	1	825	cluster B	IFN-gamma Dominant (Immune C2)	Unknown	Primary Tumor	Stage IV
TCGA-A2-A0SW	BRCA	1	1365	cluster A	IFN-gamma Dominant (Immune C2)	Unknown	Primary Tumor	Stage IV
TCGA-A2-A0SX	BRCA	0	1534	cluster A	IFN-gamma Dominant (Immune C2)	Unknown	Primary Tumor	Stage I
TCGA-A2-A0SY	BRCA	0	1347	cluster A	Inflammatory (Immune C3)	Unknown	Primary Tumor	Stage III
TCGA-A2-A0T0	BRCA	0	533	cluster B	Wound Healing (Immune C1)	Unknown	Primary Tumor	Stage II
TCGA-A2-A0T1	BRCA	0	521	cluster A	Wound Healing (Immune C1)	Unknown	Primary Tumor	Stage III
TCGA-A2-A0T2	BRCA	1	255	cluster B	Wound Healing (Immune C1)	Unknown	Primary Tumor	Stage IV
TCGA-A2-A0T3	BRCA	0	1516	cluster A	Wound Healing (Immune C1)	Unknown	Primary Tumor	Stage I
TCGA-A2-A0T4	BRCA	0	624	cluster A	IFN-gamma Dominant (Immune C2)	Unknown	Primary Tumor	Stage II
TCGA-A2-A0T5	BRCA	0	531	cluster B	Wound Healing (Immune C1)	Unknown	Primary Tumor	Stage II
TCGA-A2-A0T6	BRCA	0	575	cluster A	Inflammatory (Immune C3)	Unknown	Primary Tumor	Stage II
TCGA-A2-A0T7	BRCA	0	631	cluster A	Wound Healing (Immune C1)	Unknown	Primary Tumor	Stage II
TCGA-A2-A0YC	BRCA	0	990	cluster A	IFN-gamma Dominant (Immune C2)	Unknown	Primary Tumor	Stage II
TCGA-A2-A0YD	BRCA	0	769	cluster B	Wound Healing (Immune C1)	Unknown	Primary Tumor	Stage II
TCGA-A2-A0YE	BRCA	0	554	cluster A	IFN-gamma Dominant (Immune C2)	Unknown	Primary Tumor	Stage II
TCGA-A2-A0YF	BRCA	0	1535	cluster A	Lymphocyte Depleted (Immune C4)	Unknown	Primary Tumor	Stage I
TCGA-A2-A0YG	BRCA	0	666	cluster B	Wound Healing (Immune C1)	Unknown	Primary Tumor	Stage III
TCGA-A2-A0YH	BRCA	0	659	cluster A	IFN-gamma Dominant (Immune C2)	Unknown	Primary Tumor	Stage III
TCGA-A2-A0YI	BRCA	0	1505	cluster A	Inflammatory (Immune C3)	Unknown	Primary Tumor	Stage I
TCGA-A2-A0YJ	BRCA	0	566	cluster A	Wound Healing (Immune C1)	Unknown	Primary Tumor	Stage III
TCGA-A2-A0YK	BRCA	0	588	cluster A	Inflammatory (Immune C3)	Unknown	Primary Tumor	Stage II
TCGA-A2-A0YL	BRCA	0	1474	cluster A	Wound Healing (Immune C1)	Unknown	Primary Tumor	Stage III
TCGA-A2-A0YM	BRCA	0	965	cluster A	IFN-gamma Dominant (Immune C2)	Unknown	Primary Tumor	Stage II
TCGA-A2-A0YT	BRCA	1	723	cluster A	IFN-gamma Dominant (Immune C2)	Unknown	Primary Tumor	Stage III
TCGA-A2-A1FV	BRCA	0	714	cluster A	Inflammatory (Immune C3)	Unknown	Primary Tumor	Stage II
TCGA-A2-A1FW	BRCA	0	528	cluster A	Lymphocyte Depleted (Immune C4)	Unknown	Primary Tumor	Stage III
TCGA-A2-A1FX	BRCA	0	1847	cluster A	Lymphocyte Depleted (Immune C4)	Unknown	Primary Tumor	Stage III
TCGA-A2-A1FZ	BRCA	0	683	cluster A	Inflammatory (Immune C3)	Unknown	Primary Tumor	Stage II
TCGA-A2-A1G0	BRCA	0	616	cluster A	Inflammatory (Immune C3)	Unknown	Primary Tumor	Stage II
TCGA-A2-A1G1	BRCA	0	584	cluster B	IFN-gamma Dominant (Immune C2)	Unknown	Primary Tumor	Stage II
TCGA-A2-A1G4	BRCA	0	595	cluster A	Wound Healing (Immune C1)	Unknown	Primary Tumor	Stage III
TCGA-A2-A1G6	BRCA	0	501	cluster A	Inflammatory (Immune C3)	Unknown	Primary Tumor	Stage III
TCGA-A2-A259	BRCA	0	1596	cluster A	Wound Healing (Immune C1)	Unknown	Primary Tumor	Stage I
TCGA-A2-A25A	BRCA	0	3276	cluster A	Wound Healing (Immune C1)	Unknown	Primary Tumor	Stage II
TCGA-A2-A25B	BRCA	0	1291	cluster A	IFN-gamma Dominant (Immune C2)	Unknown	Primary Tumor	Stage II
TCGA-A2-A25C	BRCA	0	523	cluster A	IFN-gamma Dominant (Immune C2)	Unknown	Primary Tumor	Stage II
TCGA-A2-A25D	BRCA	0	552	cluster A	IFN-gamma Dominant (Immune C2)	Unknown	Primary Tumor	Stage III
TCGA-A2-A25E	BRCA	0	3204	cluster A	Wound Healing (Immune C1)	Unknown	Primary Tumor	Stage III
TCGA-A2-A25F	BRCA	0	322	cluster A	IFN-gamma Dominant (Immune C2)	Unknown	Primary Tumor	Stage II
TCGA-A2-A3KC	BRCA	0	1102	cluster A	Inflammatory (Immune C3)	Unknown	Primary Tumor	Stage II
TCGA-A2-A3KD	BRCA	0	1206	cluster A	Inflammatory (Immune C3)	Unknown	Primary Tumor	Stage III
TCGA-A2-A3XS	BRCA	1	1032	cluster A	IFN-gamma Dominant (Immune C2)	Unknown	Primary Tumor	Stage III
TCGA-A2-A3XT	BRCA	0	2770	cluster A	IFN-gamma Dominant (Immune C2)	Unknown	Primary Tumor	Stage II
TCGA-A2-A3XU	BRCA	1	912	cluster A	Wound Healing (Immune C1)	Unknown	Primary Tumor	Stage II
TCGA-A2-A3XV	BRCA	0	996	cluster A	Wound Healing (Immune C1)	Unknown	Primary Tumor	Stage II
TCGA-A2-A3XW	BRCA	0	1712	cluster B	IFN-gamma Dominant (Immune C2)	Unknown	Primary Tumor	Stage II
TCGA-A2-A3XX	BRCA	1	1439	cluster A	Wound Healing (Immune C1)	Unknown	Primary Tumor	Stage II
TCGA-A2-A3XY	BRCA	1	1093	cluster A	IFN-gamma Dominant (Immune C2)	Unknown	Primary Tumor	Stage II
TCGA-A2-A3XZ	BRCA	0	1532	cluster B	IFN-gamma Dominant (Immune C2)	Unknown	Primary Tumor	Stage I
TCGA-A2-A3Y0	BRCA	0	1546	cluster B	IFN-gamma Dominant (Immune C2)	Unknown	Primary Tumor	Stage II
TCGA-A2-A4RW	BRCA	0	222	cluster A	Inflammatory (Immune C3)	Unknown	Primary Tumor	Stage III
TCGA-A2-A4RX	BRCA	0	742	cluster B	Inflammatory (Immune C3)	Unknown	Primary Tumor	Stage II
TCGA-A2-A4RY	BRCA	0	648	cluster A	Inflammatory (Immune C3)	Unknown	Primary Tumor	Stage III
TCGA-A2-A4S0	BRCA	0	706	cluster A	Inflammatory (Immune C3)	Unknown	Primary Tumor	Stage II
TCGA-A2-A4S1	BRCA	0	820	cluster A	TGF-beta Dominant (Immune C6)	Unknown	Primary Tumor	Stage II
TCGA-A2-A4S2	BRCA	0	643	cluster A	IFN-gamma Dominant (Immune C2)	Unknown	Primary Tumor	Stage III
TCGA-A2-A4S3	BRCA	0	666	cluster A	IFN-gamma Dominant (Immune C2)	Unknown	Primary Tumor	Stage II
TCGA-A3-3306	KIRC	0	1120	cluster A	Inflammatory (Immune C3)	Unknown	Primary Tumor	Stage I
TCGA-A3-3307	KIRC	0	1436	cluster A	Inflammatory (Immune C3)	Unknown	Primary Tumor	Stage III
TCGA-A3-3308	KIRC	0	16	cluster A	Inflammatory (Immune C3)	Unknown	Primary Tumor	Stage III
TCGA-A3-3311	KIRC	1	1191	cluster A	Inflammatory (Immune C3)	Unknown	Primary Tumor	Stage I
TCGA-A3-3313	KIRC	1	735	cluster A	Inflammatory (Immune C3)	Unknown	Primary Tumor	Stage I
TCGA-A3-3316	KIRC	0	1493	cluster A	Inflammatory (Immune C3)	Unknown	Primary Tumor	Stage II
TCGA-A3-3317	KIRC	0	1491	cluster A	Inflammatory (Immune C3)	Unknown	Primary Tumor	Stage II
TCGA-A3-3319	KIRC	0	1130	cluster A	Inflammatory (Immune C3)	Unknown	Primary Tumor	Stage I
TCGA-A3-3320	KIRC	0	1508	cluster A	Inflammatory (Immune C3)	Unknown	Primary Tumor	Stage I
TCGA-A3-3322	KIRC	0	1478	cluster A	Inflammatory (Immune C3)	Unknown	Primary Tumor	Stage I
TCGA-A3-3323	KIRC	0	1106	cluster A	Inflammatory (Immune C3)	Unknown	Primary Tumor	Stage I
TCGA-A3-3324	KIRC	0	1186	cluster A	Inflammatory (Immune C3)	Unknown	Primary Tumor	Stage I
TCGA-A3-3325	KIRC	1	1170	cluster A	Inflammatory (Immune C3)	Partial Remission/Response	Primary Tumor	Stage I
TCGA-A3-3326	KIRC	0	1137	cluster A	Inflammatory (Immune C3)	Unknown	Primary Tumor	Stage I
TCGA-A3-3328	KIRC	0	1385	cluster A	Lymphocyte Depleted (Immune C4)	Complete Remission/Response	Primary Tumor	Stage I
TCGA-A3-3329	KIRC	0	1624	cluster A	Inflammatory (Immune C3)	Complete Remission/Response	Primary Tumor	Stage I
TCGA-A3-3331	KIRC	0	1485	cluster A	Inflammatory (Immune C3)	Unknown	Primary Tumor	Stage I
TCGA-A3-3335	KIRC	0	1886	cluster A	Inflammatory (Immune C3)	Complete Remission/Response	Primary Tumor	Stage II
TCGA-A3-3343	KIRC	0	945	cluster A	Inflammatory (Immune C3)	Unknown	Primary Tumor	Stage II
TCGA-A3-3346	KIRC	1	137	cluster A	Lymphocyte Depleted (Immune C4)	Progressive Disease	Primary Tumor	Stage I
TCGA-A3-3347	KIRC	1	1610	cluster A	Inflammatory (Immune C3)	Unknown	Primary Tumor	Stage III
TCGA-A3-3349	KIRC	0	1385	cluster A	Inflammatory (Immune C3)	Unknown	Primary Tumor	Stage I
TCGA-A3-3351	KIRC	0	910	cluster A	Inflammatory (Immune C3)	Unknown	Primary Tumor	Stage II
TCGA-A3-3352	KIRC	1	561	cluster A	Inflammatory (Immune C3)	Complete Remission/Response	Primary Tumor	Stage III
TCGA-A3-3357	KIRC	0	2688	cluster A	Inflammatory (Immune C3)	Complete Remission/Response	Primary Tumor	Stage II
TCGA-A3-3358	KIRC	0	1307	cluster A	Inflammatory (Immune C3)	Unknown	Primary Tumor	Stage I
[truncated: 7,786 more rows]
